# Supplementary material for: LINP1 represses unfolded protein response by directly inhibiting eIF2α phosphorylation to promote cutaneous squamous cell carcinoma
Source: Exp Hematol Oncol. 2023 Mar 14;12:31. doi: 10.1186/s40164-023-00395-1 (PMC10012465; doi:10.1186/s40164-023-00395-1)
Supplement: Supplementary file 2 — Additional file 2: Table S1. Differentially expressed genes in response to LINP1 depletion [file 40164_2023_395_MOESM2_ESM.xlsx]

## Sheet: Supplementary Table S1
Supplementary Table S1 Differentially-expressed genes in response to LINP1 depletion
gene	gene_type	Position	Strand	siNC	siLINP1	Fold_change	log2(Fold_change)	p-value	Description	Website
IFIT2	protein_coding	chr10:91061706-91069033	+	643.547	7852.85	12.2024	3.6091	9.25801e-21	interferon induced protein with tetratricopeptide repeats 2	http://www.ncbi.nlm.nih.gov/gene/?term=3433
RSAD2	protein_coding	chr2:7017796-7038363	+	228.775	2369.94	10.3592	3.37285	3.14525e-16	radical S-adenosyl methionine domain containing 2	http://www.ncbi.nlm.nih.gov/gene/?term=91543
EGR1	protein_coding	chr5:137801181-137805004	+	1742.78	13404.6	7.69147	2.94326	3.75528e-15	early growth response 1	http://www.ncbi.nlm.nih.gov/gene/?term=1958
PGC	protein_coding	chr6:41704449-41715139	-	180.416	0	0	#NAME?	4.79369e-14	progastricsin	http://www.ncbi.nlm.nih.gov/gene/?term=5225
ZNF267	protein_coding	chr16:31885079-31928629	+	155.307	1340.89	8.63379	3.10999	1.0087e-12	zinc finger protein 267	http://www.ncbi.nlm.nih.gov/gene/?term=10308
IFNL1	protein_coding	chr19:39786965-39789312	+	17.6696	346.244	19.5954	4.29244	2.92009e-12	interferon lambda 1	http://www.ncbi.nlm.nih.gov/gene/?term=282618
CCL5	protein_coding	chr17:34198495-34207377	-	316.194	2150.58	6.80147	2.76585	6.90868e-12	C-C motif chemokine ligand 5	http://www.ncbi.nlm.nih.gov/gene/?term=6352
ACTN2	protein_coding	chr1:236849754-236927931	+	231.565	1660.25	7.16968	2.84191	9.72828e-12	actinin alpha 2	http://www.ncbi.nlm.nih.gov/gene/?term=88
DHRS2	protein_coding	chr14:24099324-24114848	+	55.7989	584.958	10.4833	3.39003	3.23362e-11	dehydrogenase/reductase 2	http://www.ncbi.nlm.nih.gov/gene/?term=10202
IFIH1	protein_coding	chr2:163123589-163175218	-	231.565	1576.38	6.80748	2.76712	3.66864e-11	interferon induced with helicase C domain 1	http://www.ncbi.nlm.nih.gov/gene/?term=64135
OASL	protein_coding	chr12:121458095-121477045	-	472.43	2806.51	5.94058	2.5706	3.79419e-11	2'-5'-oligoadenylate synthetase like	http://www.ncbi.nlm.nih.gov/gene/?term=8638
NEURL3	protein_coding	chr2:97163380-97173846	-	62.3087	587.109	9.42257	3.23612	1.45874e-10	neuralized E3 ubiquitin protein ligase 3	http://www.ncbi.nlm.nih.gov/gene/?term=93082
OTUD1	protein_coding	chr10:23728198-23731310	+	252.955	1524.76	6.0278	2.59163	4.54391e-10	OTU deubiquitinase 1	http://www.ncbi.nlm.nih.gov/gene/?term=220213
ATF3	protein_coding	chr1:212738676-212794119	+	1113.19	5300.11	4.7612	2.25133	8.88479e-10	activating transcription factor 3	http://www.ncbi.nlm.nih.gov/gene/?term=467
IFIT1	protein_coding	chr10:91152303-91166244	+	292.014	1560.25	5.34305	2.41766	3.84897e-09	interferon induced protein with tetratricopeptide repeats 1	http://www.ncbi.nlm.nih.gov/gene/?term=3434
PGA3	protein_coding	chr11:60970985-60980341	+	88.3482	0	0	#NAME?	4.2878e-09	pepsinogen 3, group I (pepsinogen A)	http://www.ncbi.nlm.nih.gov/gene/?term=643834
ZC3HAV1	protein_coding	chr7:138728266-138794465	-	1568.88	6635.62	4.22953	2.0805	9.13946e-09	zinc finger CCCH-type containing, antiviral 1	http://www.ncbi.nlm.nih.gov/gene/?term=56829
SCN3A	protein_coding	chr2:165944030-166060577	-	23.2495	255.919	11.0075	3.46041	1.95679e-08	sodium voltage-gated channel alpha subunit 3	http://www.ncbi.nlm.nih.gov/gene/?term=6328
ISG15	protein_coding	chr1:948847-949920	+	495.68	2246.28	4.53172	2.18006	2.1078e-08	ISG15 ubiquitin-like modifier	http://www.ncbi.nlm.nih.gov/gene/?term=9636
LIPF	protein_coding	chr10:90424146-90438572	+	76.2585	0	0	#NAME?	2.5662e-08	lipase F, gastric type	http://www.ncbi.nlm.nih.gov/gene/?term=8513
ADAP1	protein_coding	chr7:937537-995043	-	70.6786	494.634	6.99836	2.80702	2.94481e-08	ArfGAP with dual PH domains 1	http://www.ncbi.nlm.nih.gov/gene/?term=11033
ALOXE3	protein_coding	chr17:7999218-8022234	-	94.8581	597.862	6.3027	2.65597	3.85876e-08	arachidonate lipoxygenase 3	http://www.ncbi.nlm.nih.gov/gene/?term=59344
TRPC4	protein_coding	chr13:38210773-38443939	-	43.7091	351.62	8.04455	3.00801	4.99431e-08	transient receptor potential cation channel subfamily C member 4	http://www.ncbi.nlm.nih.gov/gene/?term=7223
ITGAM	protein_coding	chr16:31271288-31344213	+	11.1598	159.143	14.2604	3.83394	1.03108e-07	integrin subunit alpha M	http://www.ncbi.nlm.nih.gov/gene/?term=3684
ABCC9	protein_coding	chr12:21950323-22089628	-	49.289	363.448	7.37382	2.88241	1.08111e-07	ATP binding cassette subfamily C member 9	http://www.ncbi.nlm.nih.gov/gene/?term=10060
NOCT	protein_coding	chr4:139936913-139967093	+	444.531	1790.36	4.02752	2.00989	3.61224e-07	nocturnin	http://www.ncbi.nlm.nih.gov/gene/?term=25819
ACHE	protein_coding	chr7:100487615-100493754	-	52.0789	349.469	6.71038	2.74639	3.96061e-07	acetylcholinesterase (Cartwright blood group)	http://www.ncbi.nlm.nih.gov/gene/?term=43
BIRC3	protein_coding	chr11:102188181-102210134	+	901.152	3308.67	3.6716	1.87641	4.28983e-07	baculoviral IAP repeat containing 3	http://www.ncbi.nlm.nih.gov/gene/?term=330
TAPBPL	protein_coding	chr12:6561177-6571488	+	124.617	638.723	5.12547	2.35768	4.70157e-07	TAP binding protein like	http://www.ncbi.nlm.nih.gov/gene/?term=55080
TRAF1	protein_coding	chr9:123664671-123691451	-	266.905	1154.86	4.32687	2.11332	4.77106e-07	TNF receptor associated factor 1	http://www.ncbi.nlm.nih.gov/gene/?term=7185
IFIT3	protein_coding	chr10:91087576-91100725	+	717.015	2654.89	3.7027	1.88858	5.74693e-07	interferon induced protein with tetratricopeptide repeats 3	http://www.ncbi.nlm.nih.gov/gene/?term=3437
CREB5	protein_coding	chr7:28338940-28865511	+	146.937	715.068	4.8665	2.28288	5.76521e-07	cAMP responsive element binding protein 5	http://www.ncbi.nlm.nih.gov/gene/?term=9586
PPP1R15A	protein_coding	chr19:49375649-49379319	+	5605.93	19575.7	3.49196	1.80404	8.72032e-07	protein phosphatase 1 regulatory subunit 15A	http://www.ncbi.nlm.nih.gov/gene/?term=23645
FOS	protein_coding	chr14:75745481-75748937	+	104.158	537.645	5.16183	2.36788	9.57154e-07	Fos proto-oncogene, AP-1 transcription factor subunit	http://www.ncbi.nlm.nih.gov/gene/?term=2353
IGFN1	protein_coding	chr1:201159953-201198080	+	676.096	2455.96	3.63257	1.86099	9.60753e-07	immunoglobulin-like and fibronectin type III domain containing 1	http://www.ncbi.nlm.nih.gov/gene/?term=91156
SETX	protein_coding	chr9:135136827-135230372	-	911.381	3107.59	3.40976	1.76967	1.85191e-06	senataxin	http://www.ncbi.nlm.nih.gov/gene/?term=23064
FOSB	protein_coding	chr19:45971253-45978437	+	109.738	534.419	4.86997	2.28391	2.05403e-06	FosB proto-oncogene, AP-1 transcription factor subunit	http://www.ncbi.nlm.nih.gov/gene/?term=2354
NAV2	protein_coding	chr11:19372271-20143147	+	147.867	664.53	4.4941	2.16803	2.32546e-06	neuron navigator 2	http://www.ncbi.nlm.nih.gov/gene/?term=89797
PLA2G4C	protein_coding	chr19:48551100-48614109	-	31.6194	226.886	7.17555	2.84309	2.39431e-06	phospholipase A2 group IVC	http://www.ncbi.nlm.nih.gov/gene/?term=8605
CD99P1	misc_RNA	chrY:2477306-2525270	+	47.429	292.479	6.16667	2.62449	2.57862e-06	CD99 molecule pseudogene 1	http://www.ncbi.nlm.nih.gov/gene/?term=401577
TCN1	protein_coding	chr11:59620281-59634041	-	69.7486	2.15058	0.0308333	-5.01937	2.64749e-06	transcobalamin 1	http://www.ncbi.nlm.nih.gov/gene/?term=6947
LINC01554	lncRNA	chr5:95187936-95195837	+	0.929981	53.7645	57.8125	5.85331	3.03862e-06	long intergenic non-protein coding RNA 1554	http://www.ncbi.nlm.nih.gov/gene/?term=202299
ENSG00000226954.1	lincRNA	chr22:50111701-50118154	-	2.78994	69.8939	25.0521	4.64686	3.24166e-06	None	http://asia.ensembl.org/Homo_sapiens/Gene/Idhistory?g=ENSG00000226954
RGAG1	protein_coding	chrX:109662285-109699562	+	60.4488	335.491	5.55	2.47249	3.86204e-06	None	http://www.ncbi.nlm.nih.gov/gene/?term=RGAG1
IL32	protein_coding	chr16:3115313-3119820	+	169.257	716.144	4.23111	2.08104	3.89737e-06	interleukin 32	http://www.ncbi.nlm.nih.gov/gene/?term=9235
TMEM265	protein_coding	chr16:30751512-30756517	+	326.423	1212.93	3.71581	1.89368	4.24275e-06	transmembrane protein 265	http://www.ncbi.nlm.nih.gov/gene/?term=100862671
NPFFR2	protein_coding	chr4:72897521-73013918	+	26.0395	190.326	7.30915	2.8697	5.38266e-06	neuropeptide FF receptor 2	http://www.ncbi.nlm.nih.gov/gene/?term=10886
ZNF554	protein_coding	chr19:2819872-2836733	+	128.337	565.603	4.40716	2.13985	5.66367e-06	zinc finger protein 554	http://www.ncbi.nlm.nih.gov/gene/?term=115196
LITAF	protein_coding	chr16:11641578-11681322	-	1240.59	341.942	0.275628	-1.85921	5.89849e-06	lipopolysaccharide induced TNF factor	http://www.ncbi.nlm.nih.gov/gene/?term=9516
NR1D1	protein_coding	chr17:38249037-38256978	-	1925.06	5896.89	3.06322	1.61505	6.10019e-06	nuclear receptor subfamily 1 group D member 1	http://www.ncbi.nlm.nih.gov/gene/?term=9572
DDX60	protein_coding	chr4:169137442-169239958	-	314.334	1148.41	3.65348	1.86927	6.40704e-06	DExD/H-box helicase 60	http://www.ncbi.nlm.nih.gov/gene/?term=55601
LPAR6	protein_coding	chr13:48985181-49018840	-	135.777	581.732	4.28446	2.09911	7.22992e-06	lysophosphatidic acid receptor 6	http://www.ncbi.nlm.nih.gov/gene/?term=10161
DDX58	protein_coding	chr9:32455300-32526322	-	357.113	1263.47	3.538	1.82294	7.87092e-06	DExD/H-box helicase 58	http://www.ncbi.nlm.nih.gov/gene/?term=23586
TNFAIP3	protein_coding	chr6:138188325-138204451	+	667.726	2157.03	3.23041	1.69172	9.16779e-06	TNF alpha induced protein 3	http://www.ncbi.nlm.nih.gov/gene/?term=7128
GBP5	protein_coding	chr1:89724633-89738544	-	13.9497	126.884	9.09583	3.18521	1.00218e-05	guanylate binding protein 5	http://www.ncbi.nlm.nih.gov/gene/?term=115362
KCNV1	protein_coding	chr8:110975874-110988076	-	39.9892	236.564	5.9157	2.56455	1.10728e-05	potassium voltage-gated channel modifier subfamily V member 1	http://www.ncbi.nlm.nih.gov/gene/?term=27012
LINC00452	protein_coding	chr13:114598076-114624290	+	10.2298	106.454	10.4062	3.37938	1.17161e-05	long intergenic non-protein coding RNA 452	http://www.ncbi.nlm.nih.gov/gene/?term=643365
CD22	protein_coding	chr19:35820069-35838264	+	201.806	767.758	3.80444	1.92768	1.25941e-05	CD22 molecule	http://www.ncbi.nlm.nih.gov/gene/?term=933
LOC100134391	protein_coding	chr17:71733993-71752696	+	2.78994	60.2163	21.5833	4.43185	1.41589e-05	uncharacterized LOC100134391	http://www.ncbi.nlm.nih.gov/gene/?term=100134391
EGR2	protein_coding	chr10:64571756-64578927	-	32.5493	203.23	6.24375	2.64241	1.43276e-05	early growth response 2	http://www.ncbi.nlm.nih.gov/gene/?term=1959
CDK14	protein_coding	chr7:90225676-90839905	+	138.567	561.302	4.05076	2.01819	1.64101e-05	cyclin dependent kinase 14	http://www.ncbi.nlm.nih.gov/gene/?term=5218
SLC22A1	protein_coding	chr6:160542863-160579750	+	15.8097	130.11	8.22978	3.04085	1.69377e-05	solute carrier family 22 member 1	http://www.ncbi.nlm.nih.gov/gene/?term=6580
KLF10	protein_coding	chr8:103661005-103668130	-	1537.26	4491.49	2.92175	1.54683	1.71466e-05	Kruppel like factor 10	http://www.ncbi.nlm.nih.gov/gene/?term=7071
TPM4	protein_coding	chr19:16178317-16213813	+	3045.69	8751.79	2.8735	1.52281	1.72093e-05	tropomyosin 4	http://www.ncbi.nlm.nih.gov/gene/?term=7171
LOC643201	misc_RNA	chr5:175570088-175626298	-	10.2298	102.153	9.9858	3.31988	1.86339e-05	centrosomal protein 192kDa pseudogene	http://www.ncbi.nlm.nih.gov/gene/?term=643201
DNAH17	protein_coding	chr17:76419778-76573476	-	95.7881	417.213	4.35558	2.12287	2.09657e-05	dynein axonemal heavy chain 17	http://www.ncbi.nlm.nih.gov/gene/?term=8632
THSD7A	protein_coding	chr7:11410062-11871824	-	7.43985	86.0233	11.5625	3.53138	2.18031e-05	thrombospondin type 1 domain containing 7A	http://www.ncbi.nlm.nih.gov/gene/?term=221981
PMAIP1	protein_coding	chr18:57567192-57571538	+	1471.23	4250.62	2.88916	1.53065	2.18033e-05	phorbol-12-myristate-13-acetate-induced protein 1	http://www.ncbi.nlm.nih.gov/gene/?term=5366
PRDX1	protein_coding	chr1:45976707-45988562	-	7360.8	2614.03	0.355129	-1.49359	2.49124e-05	peroxiredoxin 1	http://www.ncbi.nlm.nih.gov/gene/?term=5052
ZNF556	protein_coding	chr19:2867333-2878515	+	41.8491	226.886	5.42153	2.4387	2.91774e-05	zinc finger protein 556	http://www.ncbi.nlm.nih.gov/gene/?term=80032
ZFP36	protein_coding	chr19:39897487-39900052	+	1004.38	2915.11	2.9024	1.53725	3.12286e-05	ZFP36 ring finger protein	http://www.ncbi.nlm.nih.gov/gene/?term=7538
IFNL3	protein_coding	chr19:39734246-39735717	-	1.85996	48.3881	26.0156	4.70131	3.23861e-05	interferon lambda 3	http://www.ncbi.nlm.nih.gov/gene/?term=282617
SIGLEC9	protein_coding	chr19:51628137-51639520	+	7.43985	81.7221	10.9844	3.45738	3.68383e-05	sialic acid binding Ig like lectin 9	http://www.ncbi.nlm.nih.gov/gene/?term=27180
COL6A3	protein_coding	chr2:238232655-238322850	-	305.034	1003.25	3.28897	1.71763	4.0696e-05	collagen type VI alpha 3 chain	http://www.ncbi.nlm.nih.gov/gene/?term=1293
ENSG00000249898.3	antisense	chr8:6475996-6565730	-	13.0197	107.529	8.25893	3.04595	4.32592e-05	None	http://asia.ensembl.org/Homo_sapiens/Gene/Idhistory?g=ENSG00000249898
GEM	protein_coding	chr8:95261481-95274547	-	446.391	1377.45	3.08574	1.62562	4.67167e-05	GTP binding protein overexpressed in skeletal muscle	http://www.ncbi.nlm.nih.gov/gene/?term=2669
LINP1	lncRNA	chr10:6779344-6780901	+	155.307	24.7317	0.159244	-2.65069	5.64275e-05	lncRNA in non-homologous end joining pathway 1	http://www.ncbi.nlm.nih.gov/gene/?term=108570035
RPL12P14	pseudogene	chr1:16119222-16119841	+	16.7397	120.433	7.19444	2.84688	5.95287e-05	ribosomal protein L12 pseudogene 14	http://www.ncbi.nlm.nih.gov/gene/?term=729500
IL11	protein_coding	chr19:55875750-55881831	-	473.36	1422.61	3.00534	1.58753	6.34503e-05	interleukin 11	http://www.ncbi.nlm.nih.gov/gene/?term=3589
NOLC1	protein_coding	chr10:103911933-103923628	+	1538.19	4157.07	2.70258	1.43434	6.6623e-05	nucleolar and coiled-body phosphoprotein 1	http://www.ncbi.nlm.nih.gov/gene/?term=9221
IFNB1	protein_coding	chr9:21077104-21077962	-	9.29981	86.0233	9.25	3.20945	6.75516e-05	interferon beta 1	http://www.ncbi.nlm.nih.gov/gene/?term=3456
RUNDC3B	protein_coding	chr7:87257729-87461613	+	9.29981	86.0233	9.25	3.20945	6.75516e-05	RUN domain containing 3B	http://www.ncbi.nlm.nih.gov/gene/?term=154661
ZSWIM5P3	pseudogene	chr4:130056899-130060895	-	0	29.0328	Inf	Inf	7.08887e-05	zinc finger SWIM-type containing 5 pseudogene 3	http://www.ncbi.nlm.nih.gov/gene/?term=391697
CMPK2	protein_coding	chr2:6980684-7006766	-	40.9192	207.531	5.07173	2.34248	7.47738e-05	cytidine/uridine monophosphate kinase 2	http://www.ncbi.nlm.nih.gov/gene/?term=129607
CYLD	protein_coding	chr16:50775961-50835846	+	498.47	1473.15	2.95534	1.56332	7.49648e-05	CYLD lysine 63 deubiquitinase	http://www.ncbi.nlm.nih.gov/gene/?term=1540
MMP19	protein_coding	chr12:56229214-56236767	-	292.014	925.825	3.17048	1.6647	8.05683e-05	matrix metallopeptidase 19	http://www.ncbi.nlm.nih.gov/gene/?term=4327
ENSG00000273199.1	antisense	chr21:37692090-37692968	-	30.6894	168.821	5.50095	2.45968	9.0069e-05	None	http://asia.ensembl.org/Homo_sapiens/Gene/Idhistory?g=ENSG00000273199
MATN1-AS1	lncRNA	chr1:31191619-31199593	+	48.359	229.037	4.73618	2.24372	9.09682e-05	MATN1 antisense RNA 1	http://www.ncbi.nlm.nih.gov/gene/?term=100129196
HIST1H4F	protein_coding	chr6:26240654-26241021	+	0	27.9576	Inf	Inf	9.23334e-05	histone cluster 1 H4 family member f	http://www.ncbi.nlm.nih.gov/gene/?term=8361
LINC00513	lncRNA	chr7:130598223-130606705	+	123.687	451.622	3.65132	1.86842	0.000109192	long intergenic non-protein coding RNA 513	http://www.ncbi.nlm.nih.gov/gene/?term=100506860
EFEMP1	protein_coding	chr2:56093097-56151298	-	239.935	52.6892	0.219598	-2.18706	0.000118317	EGF containing fibulin like extracellular matrix protein 1	http://www.ncbi.nlm.nih.gov/gene/?term=2202
ENSG00000227363.1	lincRNA	chr2:3891774-3895001	+	0	26.8823	Inf	Inf	0.000120839	None	http://asia.ensembl.org/Homo_sapiens/Gene/Idhistory?g=ENSG00000227363
ENSG00000264490.2	lincRNA	chr20:61172797-61174714	+	0.929981	34.4093	37	5.20945	0.000125625	None	http://asia.ensembl.org/Homo_sapiens/Gene/Idhistory?g=ENSG00000264490
ALDOC	protein_coding	chr17:26900133-26903951	-	1659.09	593.56	0.357763	-1.48292	0.000134024	aldolase, fructose-bisphosphate C	http://www.ncbi.nlm.nih.gov/gene/?term=230
HDAC9	protein_coding	chr7:18126565-19042039	+	731.895	1994.66	2.72534	1.44644	0.000140519	histone deacetylase 9	http://www.ncbi.nlm.nih.gov/gene/?term=9734
IFNL3P1	pseudogene	chr19:39727265-39727977	-	0.929981	33.334	35.8438	5.16365	0.000158025	interferon lambda 3 pseudogene 1	http://www.ncbi.nlm.nih.gov/gene/?term=100421129
BHLHE41	protein_coding	chr12:26272959-26278003	-	273.414	836.576	3.05974	1.61341	0.000160251	basic helix-loop-helix family member e41	http://www.ncbi.nlm.nih.gov/gene/?term=79365
INSC	protein_coding	chr11:15133970-15268754	+	2.78994	45.1622	16.1875	4.01681	0.000167233	INSC, spindle orientation adaptor protein	http://www.ncbi.nlm.nih.gov/gene/?term=387755
EBF4	protein_coding	chr20:2673524-2740754	+	18.5996	116.131	6.24375	2.64241	0.000170931	early B-cell factor 4	http://www.ncbi.nlm.nih.gov/gene/?term=57593
IMPA2	protein_coding	chr18:11981427-12030885	+	522.649	154.842	0.296263	-1.75505	0.000175646	inositol monophosphatase 2	http://www.ncbi.nlm.nih.gov/gene/?term=3613
KBTBD8	protein_coding	chr3:67048727-67061634	+	107.878	391.406	3.62823	1.85927	0.000179252	kelch repeat and BTB domain containing 8	http://www.ncbi.nlm.nih.gov/gene/?term=84541
SPHK1	protein_coding	chr17:74380690-74383941	+	646.337	1754.87	2.71511	1.44101	0.000180568	sphingosine kinase 1	http://www.ncbi.nlm.nih.gov/gene/?term=8877
SNAPC1	protein_coding	chr14:62229075-62263146	+	2151.05	5387.21	2.50446	1.3245	0.000188107	small nuclear RNA activating complex polypeptide 1	http://www.ncbi.nlm.nih.gov/gene/?term=6617
JUNB	protein_coding	chr19:12902310-12904125	+	3682.73	9172.23	2.49061	1.3165	0.000188591	JunB proto-oncogene, AP-1 transcription factor subunit	http://www.ncbi.nlm.nih.gov/gene/?term=3726
TAGLN3	protein_coding	chr3:111717586-111732735	+	148.797	501.085	3.36758	1.75171	0.000193413	transgelin 3	http://www.ncbi.nlm.nih.gov/gene/?term=29114
SP8	protein_coding	chr7:20821894-20826508	-	114.388	406.46	3.55335	1.82918	0.000198269	Sp8 transcription factor	http://www.ncbi.nlm.nih.gov/gene/?term=221833
ENSG00000255921.1	antisense	chr12:25102097-25113092	+	0.929981	32.2587	34.6875	5.11634	0.000199394	None	http://asia.ensembl.org/Homo_sapiens/Gene/Idhistory?g=ENSG00000255921
ENSG00000261227.2	lincRNA	chr16:73265954-73267869	+	0.929981	32.2587	34.6875	5.11634	0.000199394	None	http://asia.ensembl.org/Homo_sapiens/Gene/Idhistory?g=ENSG00000261227
RPPH1	RNase_P_RNA	chr14:20811230-20811570	-	954.161	2482.85	2.60213	1.37969	0.000203171	ribonuclease P RNA component H1	http://www.ncbi.nlm.nih.gov/gene/?term=85495
G3BP2	protein_coding	chr4:76567953-76598667	-	729.105	1931.22	2.64876	1.40532	0.000220602	G3BP stress granule assembly factor 2	http://www.ncbi.nlm.nih.gov/gene/?term=9908
SLC12A8	protein_coding	chr3:124801480-124931609	-	96.718	13.9788	0.144531	-2.79055	0.000233427	solute carrier family 12 member 8	http://www.ncbi.nlm.nih.gov/gene/?term=84561
KLF4	protein_coding	chr9:110247133-110252001	-	623.087	1664.55	2.67146	1.41763	0.000245198	Kruppel like factor 4	http://www.ncbi.nlm.nih.gov/gene/?term=9314
SLCO5A1	protein_coding	chr8:70584568-70747299	-	56.7288	235.489	4.15113	2.0535	0.000254221	solute carrier organic anion transporter family member 5A1	http://www.ncbi.nlm.nih.gov/gene/?term=81796
HERC5	protein_coding	chr4:89378268-89427321	+	68.8186	270.973	3.9375	1.97728	0.000255591	HECT and RLD domain containing E3 ubiquitin protein ligase 5	http://www.ncbi.nlm.nih.gov/gene/?term=51191
HLF	protein_coding	chr17:53342321-53402537	+	25.1095	134.411	5.35301	2.42035	0.000264589	HLF, PAR bZIP transcription factor	http://www.ncbi.nlm.nih.gov/gene/?term=3131
DNAJB5	protein_coding	chr9:34989638-34998430	+	219.476	670.981	3.0572	1.61221	0.000270594	DnaJ heat shock protein family (Hsp40) member B5	http://www.ncbi.nlm.nih.gov/gene/?term=25822
PER2	protein_coding	chr2:239152679-239197207	-	139.497	463.45	3.32229	1.73218	0.000275389	period circadian clock 2	http://www.ncbi.nlm.nih.gov/gene/?term=8864
EGR4	protein_coding	chr2:73518057-73520829	-	4.64991	51.614	11.1	3.47249	0.000305226	early growth response 4	http://www.ncbi.nlm.nih.gov/gene/?term=1961
CEND1	protein_coding	chr11:787110-790126	-	71.6085	8.60233	0.12013	-3.05733	0.000318059	cell cycle exit and neuronal differentiation 1	http://www.ncbi.nlm.nih.gov/gene/?term=51286
DSPA2D	pseudogene	chr12:31907563-31908217	+	2.78994	40.861	14.6458	3.87242	0.000356086	interferon induced transmembrane protein 3 pseudogene	http://www.ncbi.nlm.nih.gov/gene/?term=144383
DES	protein_coding	chr2:220283099-220291461	+	55.7989	5.37645	0.0963542	-3.37551	0.000366991	desmin	http://www.ncbi.nlm.nih.gov/gene/?term=1674
CPEB2	protein_coding	chr4:15004298-15071777	+	188.786	578.506	3.06435	1.61558	0.000373641	cytoplasmic polyadenylation element binding protein 2	http://www.ncbi.nlm.nih.gov/gene/?term=132864
ENSG00000273355.1	lincRNA	chr18:813275-813757	+	0	22.5811	Inf	Inf	0.000374004	None	http://asia.ensembl.org/Homo_sapiens/Gene/Idhistory?g=ENSG00000273355
CASP7	protein_coding	chr10:115438921-115490668	+	163.677	512.914	3.1337	1.64787	0.000392443	caspase 7	http://www.ncbi.nlm.nih.gov/gene/?term=840
GANAB	protein_coding	chr11:62392298-62414198	-	4377.42	10377.6	2.37072	1.24532	0.000415615	glucosidase II alpha subunit	http://www.ncbi.nlm.nih.gov/gene/?term=23193
CXCL1	protein_coding	chr4:74735109-74737019	+	750.495	1897.89	2.52885	1.33848	0.000426574	C-X-C motif chemokine ligand 1	http://www.ncbi.nlm.nih.gov/gene/?term=2919
BICD2	protein_coding	chr9:95473645-95527083	-	538.459	1404.33	2.60805	1.38297	0.000439907	BICD cargo adaptor 2	http://www.ncbi.nlm.nih.gov/gene/?term=23299
CXCL11	protein_coding	chr4:76954835-76957350	-	23.2495	121.508	5.22625	2.38578	0.00044385	C-X-C motif chemokine ligand 11	http://www.ncbi.nlm.nih.gov/gene/?term=6373
ZNF555	protein_coding	chr19:2841433-2860472	+	90.2082	316.135	3.50451	1.80921	0.000462259	zinc finger protein 555	http://www.ncbi.nlm.nih.gov/gene/?term=148254
CYTH4	protein_coding	chr22:37678424-37711389	+	46.4991	193.552	4.1625	2.05745	0.000467327	cytohesin 4	http://www.ncbi.nlm.nih.gov/gene/?term=27128
SERINC2	protein_coding	chr1:31882412-31907527	+	1336.38	513.989	0.384612	-1.37852	0.000501937	serine incorporator 2	http://www.ncbi.nlm.nih.gov/gene/?term=347735
NFKBIE	protein_coding	chr6:44225903-44233525	-	843.493	2083.91	2.47058	1.30485	0.000518884	NFKB inhibitor epsilon	http://www.ncbi.nlm.nih.gov/gene/?term=4794
MAFF	protein_coding	chr22:38597939-38612518	+	879.762	2165.64	2.46161	1.2996	0.000520649	MAF bZIP transcription factor F	http://www.ncbi.nlm.nih.gov/gene/?term=23764
EXOC3L2	protein_coding	chr19:45715879-45737469	-	401.752	123.658	0.307798	-1.69994	0.000522158	exocyst complex component 3 like 2	http://www.ncbi.nlm.nih.gov/gene/?term=90332
DNAH17-AS1	lncRNA	chr17:76480992-76499138	+	8.36983	64.5174	7.70833	2.94642	0.000541753	DNAH17 antisense RNA 1	http://www.ncbi.nlm.nih.gov/gene/?term=100996295
ENSG00000269826.1	lincRNA	chr16:86380993-86383217	+	1.85996	33.334	17.9219	4.16365	0.00055074	None	http://asia.ensembl.org/Homo_sapiens/Gene/Idhistory?g=ENSG00000269826
GRB10	protein_coding	chr7:50657760-50861159	-	304.104	836.576	2.75096	1.45993	0.000569521	growth factor receptor bound protein 10	http://www.ncbi.nlm.nih.gov/gene/?term=2887
CCL3	protein_coding	chr17:34415602-34417506	-	9.29981	67.7433	7.28437	2.86481	0.000585253	C-C motif chemokine ligand 3	http://www.ncbi.nlm.nih.gov/gene/?term=6348
IER2	protein_coding	chr19:13261282-13265722	+	4883.33	11321.7	2.31845	1.21316	0.000597178	immediate early response 2	http://www.ncbi.nlm.nih.gov/gene/?term=9592
CA9	protein_coding	chr9:35673915-35681156	+	154.377	34.4093	0.222892	-2.16559	0.000608657	carbonic anhydrase 9	http://www.ncbi.nlm.nih.gov/gene/?term=768
ABCA13	protein_coding	chr7:48211057-48687091	+	130.197	411.836	3.16317	1.66137	0.000610331	ATP binding cassette subfamily A member 13	http://www.ncbi.nlm.nih.gov/gene/?term=154664
MAP3K20-AS1	lncRNA	chr2:174062440-174146764	-	2.78994	37.6352	13.4896	3.75377	0.000639085	MAP3K20 antisense RNA 1	http://www.ncbi.nlm.nih.gov/gene/?term=339751
ENSG00000255318.1	lincRNA	chr11:67385750-67394775	-	59.5188	223.66	3.75781	1.90989	0.000676841	None	http://asia.ensembl.org/Homo_sapiens/Gene/Idhistory?g=ENSG00000255318
ENSG00000267598.1	antisense	chr19:13263885-13265007	-	1638.63	3807.6	2.32366	1.2164	0.000692052	None	http://asia.ensembl.org/Homo_sapiens/Gene/Idhistory?g=ENSG00000267598
SSR1	protein_coding	chr6:7281376-7313547	-	2042.24	848.404	0.415429	-1.26733	0.000757657	signal sequence receptor subunit 1	http://www.ncbi.nlm.nih.gov/gene/?term=6745
OGFR	protein_coding	chr20:61436152-61445352	+	896.502	2146.28	2.39406	1.25946	0.000763354	opioid growth factor receptor	http://www.ncbi.nlm.nih.gov/gene/?term=11054
RPL7L1	protein_coding	chr6:42847354-42857634	+	2801.1	1195.72	0.426876	-1.22811	0.000788085	ribosomal protein L7 like 1	http://www.ncbi.nlm.nih.gov/gene/?term=285855
IRGM	protein_coding	chr5:150226085-150281964	+	3.71992	40.861	10.9844	3.45738	0.000823158	immunity related GTPase M	http://www.ncbi.nlm.nih.gov/gene/?term=345611
PPFIA4	protein_coding	chr1:202995649-203047864	+	566.358	198.929	0.351242	-1.50946	0.000880128	PTPRF interacting protein alpha 4	http://www.ncbi.nlm.nih.gov/gene/?term=8497
ENSG00000236453.1	lincRNA	chr7:93652145-93695973	+	21.3896	106.454	4.9769	2.31525	0.000927356	None	http://asia.ensembl.org/Homo_sapiens/Gene/Idhistory?g=ENSG00000236453
GS1-600G8.3	lncRNA	chrX:13328771-13338052	+	79.9784	270.973	3.38808	1.76047	0.000940627	unknown transcript	http://www.ncbi.nlm.nih.gov/gene/?term=100093698
SYP	protein_coding	chrX:49044265-49056661	-	29.7594	132.261	4.44434	2.15197	0.00095421	synaptophysin	http://www.ncbi.nlm.nih.gov/gene/?term=6855
DHX58	protein_coding	chr17:40253422-40264751	-	264.115	708.617	2.68299	1.42384	0.00103184	DExH-box helicase 58	http://www.ncbi.nlm.nih.gov/gene/?term=79132
EIF4H	protein_coding	chr7:73588706-73611429	+	8578.15	3859.22	0.44989	-1.15236	0.0010335	eukaryotic translation initiation factor 4H	http://www.ncbi.nlm.nih.gov/gene/?term=7458
LINC02158	lncRNA	chr3:42812104-42815127	+	1.85996	30.1081	16.1875	4.01681	0.00107135	long intergenic non-protein coding RNA 2158	http://www.ncbi.nlm.nih.gov/gene/?term=729083
ENSG00000231630.1	lincRNA	chr1:2730997-2731563	-	0.929981	24.7317	26.5938	4.73302	0.00112114	None	http://asia.ensembl.org/Homo_sapiens/Gene/Idhistory?g=ENSG00000231630
HIST1H4D	protein_coding	chr6:26188938-26189304	-	0.929981	24.7317	26.5938	4.73302	0.00112114	histone cluster 1 H4 family member d	http://www.ncbi.nlm.nih.gov/gene/?term=8360
CPA4	protein_coding	chr7:129932974-129964020	+	1022.98	407.535	0.398381	-1.32778	0.00117315	carboxypeptidase A4	http://www.ncbi.nlm.nih.gov/gene/?term=51200
IFI44	protein_coding	chr1:79115474-79129763	+	384.082	969.912	2.52527	1.33644	0.00117418	interferon induced protein 44	http://www.ncbi.nlm.nih.gov/gene/?term=10561
SETD7	protein_coding	chr4:140417088-140477923	-	379.432	959.159	2.52788	1.33793	0.00118141	SET domain containing lysine methyltransferase 7	http://www.ncbi.nlm.nih.gov/gene/?term=80854
CHGB	protein_coding	chr20:5891974-5906007	+	67.8886	233.338	3.43707	1.78118	0.00123042	chromogranin B	http://www.ncbi.nlm.nih.gov/gene/?term=1114
PPY	protein_coding	chr17:42018170-42019835	-	0	18.2799	Inf	Inf	0.00128134	pancreatic polypeptide	http://www.ncbi.nlm.nih.gov/gene/?term=5539
RAMP2-AS1	lncRNA	chr17:40905932-40913275	-	0	18.2799	Inf	Inf	0.00128134	RAMP2 antisense RNA 1	http://www.ncbi.nlm.nih.gov/gene/?term=100190938
CDC14A	protein_coding	chr1:100810571-100985833	+	175.766	493.558	2.80804	1.48956	0.00130683	cell division cycle 14A	http://www.ncbi.nlm.nih.gov/gene/?term=8556
KDM6B	protein_coding	chr17:7743235-7758118	+	2498.86	5480.76	2.1933	1.13311	0.00130861	lysine demethylase 6B	http://www.ncbi.nlm.nih.gov/gene/?term=23135
ENSG00000262668.1	antisense	chr16:3238212-3274779	+	1.85996	29.0328	15.6094	3.96434	0.00134501	None	http://asia.ensembl.org/Homo_sapiens/Gene/Idhistory?g=ENSG00000262668
TNFRSF9	protein_coding	chr1:7975931-8003225	-	132.987	391.406	2.94318	1.55738	0.00136041	TNF receptor superfamily member 9	http://www.ncbi.nlm.nih.gov/gene/?term=3604
PLD6	protein_coding	chr17:17104309-17109646	-	322.703	822.597	2.54908	1.34998	0.00138441	phospholipase D family member 6	http://www.ncbi.nlm.nih.gov/gene/?term=201164
N4BP3	protein_coding	chr5:177540556-177553107	+	8.36983	56.9904	6.80903	2.76745	0.00141634	NEDD4 binding protein 3	http://www.ncbi.nlm.nih.gov/gene/?term=23138
COL17A1	protein_coding	chr10:105791046-105845638	-	150.657	430.116	2.85494	1.51346	0.00147882	collagen type XVII alpha 1 chain	http://www.ncbi.nlm.nih.gov/gene/?term=1308
ZNF93	protein_coding	chr19:20011722-20046382	+	78.1184	254.844	3.26228	1.70588	0.00150047	zinc finger protein 93	http://www.ncbi.nlm.nih.gov/gene/?term=81931
ASF1B	protein_coding	chr19:14230321-14247440	-	756.075	295.705	0.391105	-1.35437	0.00157163	anti-silencing function 1B histone chaperone	http://www.ncbi.nlm.nih.gov/gene/?term=55723
CSRNP1	protein_coding	chr3:39183342-39196093	-	994.15	2243.06	2.25626	1.17393	0.00157367	cysteine and serine rich nuclear protein 1	http://www.ncbi.nlm.nih.gov/gene/?term=64651
OLFML3	protein_coding	chr1:114522013-114524876	+	53.9389	7.52703	0.139547	-2.84117	0.00164769	olfactomedin like 3	http://www.ncbi.nlm.nih.gov/gene/?term=56944
NFKBIB	protein_coding	chr19:39390340-39399534	+	762.585	1747.35	2.29135	1.1962	0.00167604	NFKB inhibitor beta	http://www.ncbi.nlm.nih.gov/gene/?term=4793
ZNF697	protein_coding	chr1:120162000-120190390	-	1367.07	3007.59	2.20002	1.13752	0.00170703	zinc finger protein 697	http://www.ncbi.nlm.nih.gov/gene/?term=90874
ZNF44	protein_coding	chr19:12382623-12405714	-	179.486	490.333	2.73187	1.44989	0.00173042	zinc finger protein 44	http://www.ncbi.nlm.nih.gov/gene/?term=51710
CD300LB	protein_coding	chr17:72517313-72527613	-	0	17.2047	Inf	Inf	0.00177425	CD300 molecule like family member b	http://www.ncbi.nlm.nih.gov/gene/?term=124599
ZBTB2	protein_coding	chr6:151685250-151712835	-	231.565	605.389	2.61433	1.38644	0.00180405	zinc finger and BTB domain containing 2	http://www.ncbi.nlm.nih.gov/gene/?term=57621
B4GALT6	protein_coding	chr18:29200999-29264686	-	432.441	1040.88	2.40699	1.26723	0.00181707	beta-1,4-galactosyltransferase 6	http://www.ncbi.nlm.nih.gov/gene/?term=9331
SLC30A1	protein_coding	chr1:211748381-211752099	-	516.14	1217.23	2.35833	1.23777	0.00184746	solute carrier family 30 member 1	http://www.ncbi.nlm.nih.gov/gene/?term=7779
ZNF702P	misc_RNA	chr19:53471504-53496784	-	42.7791	159.143	3.72011	1.89534	0.00185337	zinc finger protein 702, pseudogene	http://www.ncbi.nlm.nih.gov/gene/?term=79986
CPXM1	protein_coding	chr20:2774715-2781292	-	0.929981	22.5811	24.2812	4.60177	0.00190629	carboxypeptidase X, M14 family member 1	http://www.ncbi.nlm.nih.gov/gene/?term=56265
DPP6	protein_coding	chr7:153584182-154686000	+	0.929981	22.5811	24.2812	4.60177	0.00190629	dipeptidyl peptidase like 6	http://www.ncbi.nlm.nih.gov/gene/?term=1804
ENSG00000273328.1	processed_transcript	chr3:42850906-42949597	+	0.929981	22.5811	24.2812	4.60177	0.00190629	None	http://asia.ensembl.org/Homo_sapiens/Gene/Idhistory?g=ENSG00000273328
COL19A1	protein_coding	chr6:70576448-70922157	+	101.368	305.383	3.01261	1.59102	0.00190708	collagen type XIX alpha 1 chain	http://www.ncbi.nlm.nih.gov/gene/?term=1310
CDKN2C	protein_coding	chr1:51434367-51440309	+	670.516	1536.59	2.29165	1.19639	0.00193566	cyclin dependent kinase inhibitor 2C	http://www.ncbi.nlm.nih.gov/gene/?term=1031
ENSG00000251003.3	processed_transcript	chr8:106797283-107072719	-	213.896	562.377	2.62921	1.39463	0.00194616	None	http://asia.ensembl.org/Homo_sapiens/Gene/Idhistory?g=ENSG00000251003
CREB3L1	protein_coding	chr11:46299189-46342972	+	43.7091	5.37645	0.123005	-3.02321	0.00210232	cAMP responsive element binding protein 3 like 1	http://www.ncbi.nlm.nih.gov/gene/?term=90993
ZNF441	protein_coding	chr19:11877815-11894893	+	159.957	436.568	2.72929	1.44852	0.0021851	zinc finger protein 441	http://www.ncbi.nlm.nih.gov/gene/?term=126068
TET3	protein_coding	chr2:74213531-74335303	+	949.511	2094.67	2.20605	1.14146	0.0022221	tet methylcytosine dioxygenase 3	http://www.ncbi.nlm.nih.gov/gene/?term=200424
KCNH5	protein_coding	chr14:63173291-63511956	-	4.64991	38.7105	8.325	3.05745	0.0023666	potassium voltage-gated channel subfamily H member 5	http://www.ncbi.nlm.nih.gov/gene/?term=27133
RPLP0P2	misc_RNA	chr11:61382508-61406921	+	48.359	168.821	3.49099	1.80363	0.00246949	ribosomal protein lateral stalk subunit P0 pseudogene 2	http://www.ncbi.nlm.nih.gov/gene/?term=113157
ENSG00000244468.1	antisense	chr3:149002569-149051440	+	0.929981	21.5058	23.125	4.53138	0.00250409	None	http://asia.ensembl.org/Homo_sapiens/Gene/Idhistory?g=ENSG00000244468
C3orf52	protein_coding	chr3:111805182-111837073	+	89.2782	268.823	3.01107	1.59028	0.00253222	chromosome 3 open reading frame 52	http://www.ncbi.nlm.nih.gov/gene/?term=79669
LINC01647	lncRNA	chr1:11669588-11673412	+	3.71992	34.4093	9.25	3.20945	0.00254691	long intergenic non-protein coding RNA 1647	http://www.ncbi.nlm.nih.gov/gene/?term=101929181
ENO3	protein_coding	chr17:4854384-4860426	+	163.677	437.643	2.67383	1.41891	0.00262702	enolase 3	http://www.ncbi.nlm.nih.gov/gene/?term=2027
SNHG15	lncRNA	chr7:45022627-45026259	-	618.437	1393.58	2.25338	1.17209	0.00263975	small nucleolar RNA host gene 15	http://www.ncbi.nlm.nih.gov/gene/?term=285958
FNIP2	protein_coding	chr4:159690147-159829202	+	187.856	490.333	2.61015	1.38413	0.00267091	folliculin interacting protein 2	http://www.ncbi.nlm.nih.gov/gene/?term=57600
LINC01181	lncRNA	chr8:104133260-104152583	+	2.78994	30.1081	10.7917	3.43185	0.00268266	long intergenic non-protein coding RNA 1181	http://www.ncbi.nlm.nih.gov/gene/?term=379034
LOC100419896	pseudogene	chr16:31765941-31766759	+	2.78994	30.1081	10.7917	3.43185	0.00268266	zinc finger protein 267 pseudogene	http://www.ncbi.nlm.nih.gov/gene/?term=100419896
ENSG00000253616.1	antisense	chr8:22928890-22932001	-	63.2387	204.305	3.2307	1.69185	0.0027261	None	http://asia.ensembl.org/Homo_sapiens/Gene/Idhistory?g=ENSG00000253616
OSGIN1	protein_coding	chr16:83986827-83999937	+	416.632	974.213	2.33831	1.22547	0.00274345	oxidative stress induced growth inhibitor 1	http://www.ncbi.nlm.nih.gov/gene/?term=29948
DDIT3	protein_coding	chr12:57910371-57914300	-	1827.41	3825.88	2.09361	1.06599	0.00280273	DNA damage inducible transcript 3	http://www.ncbi.nlm.nih.gov/gene/?term=1649
P4HA3	protein_coding	chr11:73977694-74022721	-	12.0898	64.5174	5.33654	2.4159	0.00282795	prolyl 4-hydroxylase subunit alpha 3	http://www.ncbi.nlm.nih.gov/gene/?term=283208
ENSG00000254768.1	antisense	chr11:22305276-22359791	-	134.847	369.9	2.7431	1.45581	0.00287258	None	http://asia.ensembl.org/Homo_sapiens/Gene/Idhistory?g=ENSG00000254768
ZNF45	protein_coding	chr19:44416776-44439411	-	333.863	796.79	2.38658	1.25494	0.00293735	zinc finger protein 45	http://www.ncbi.nlm.nih.gov/gene/?term=7596
GDAP1	protein_coding	chr8:75262618-75279345	+	211.106	535.495	2.53662	1.34291	0.00300291	ganglioside induced differentiation associated protein 1	http://www.ncbi.nlm.nih.gov/gene/?term=54332
NFKB2	protein_coding	chr10:104153867-104162286	+	4012.87	8245.33	2.05472	1.03894	0.00301782	nuclear factor kappa B subunit 2	http://www.ncbi.nlm.nih.gov/gene/?term=4791
COL4A1	protein_coding	chr13:110801305-110959504	-	3003.84	6172.17	2.05476	1.03897	0.00306191	collagen type IV alpha 1 chain	http://www.ncbi.nlm.nih.gov/gene/?term=1282
LOC646626	lncRNA	chr1:85742041-85743771	+	52.0789	174.197	3.34487	1.74195	0.003077	uncharacterized LOC646626	http://www.ncbi.nlm.nih.gov/gene/?term=646626
C11orf68	protein_coding	chr11:65684281-65686531	-	1834.85	3803.3	2.07281	1.05159	0.00319147	chromosome 11 open reading frame 68	http://www.ncbi.nlm.nih.gov/gene/?term=83638
CDH18	protein_coding	chr5:19473140-20575982	-	0.929981	20.4305	21.9688	4.45738	0.00330674	cadherin 18	http://www.ncbi.nlm.nih.gov/gene/?term=1016
ZW10	protein_coding	chr11:113603905-113644485	-	232.495	575.281	2.47438	1.30706	0.0033828	zw10 kinetochore protein	http://www.ncbi.nlm.nih.gov/gene/?term=9183
CNN2	protein_coding	chr19:1026274-1039067	+	2762.04	1320.46	0.478072	-1.0647	0.00344078	calponin 2	http://www.ncbi.nlm.nih.gov/gene/?term=1265
IFNL2	protein_coding	chr19:39759157-39760732	+	0	15.0541	Inf	Inf	0.00348135	interferon lambda 2	http://www.ncbi.nlm.nih.gov/gene/?term=282616
ILDR2	protein_coding	chr1:166882441-166944561	-	0	15.0541	Inf	Inf	0.00348135	immunoglobulin like domain containing receptor 2	http://www.ncbi.nlm.nih.gov/gene/?term=387597
ZNF468	protein_coding	chr19:53341785-53360902	-	92.9981	268.823	2.89062	1.53138	0.00350204	zinc finger protein 468	http://www.ncbi.nlm.nih.gov/gene/?term=90333
ABCB1	protein_coding	chr7:87133179-87342639	-	111.598	310.759	2.78464	1.47749	0.00354298	ATP binding cassette subfamily B member 1	http://www.ncbi.nlm.nih.gov/gene/?term=5243
ITGA1	protein_coding	chr5:52084136-52249485	+	617.507	1355.94	2.19583	1.13477	0.00365026	integrin subunit alpha 1	http://www.ncbi.nlm.nih.gov/gene/?term=3672
DCN	protein_coding	chr12:91537054-91576901	-	26.9695	2.15058	0.0797414	-3.64853	0.00365687	decorin	http://www.ncbi.nlm.nih.gov/gene/?term=1634
SLC16A9	protein_coding	chr10:61410522-61469837	-	11.1598	59.141	5.29948	2.40585	0.00368227	solute carrier family 16 member 9	http://www.ncbi.nlm.nih.gov/gene/?term=220963
LINC01819	lncRNA	chr2:43254992-43266682	-	154.377	45.1622	0.292545	-1.77327	0.00372232	long intergenic non-protein coding RNA 1819	http://www.ncbi.nlm.nih.gov/gene/?term=102723854
ZNF57	protein_coding	chr19:2900896-2918474	+	48.359	161.294	3.33534	1.73783	0.00374147	zinc finger protein 57	http://www.ncbi.nlm.nih.gov/gene/?term=126295
ZNF256	protein_coding	chr19:58452201-58459077	-	90.2082	260.22	2.88466	1.5284	0.0038013	zinc finger protein 256	http://www.ncbi.nlm.nih.gov/gene/?term=10172
FGF2	protein_coding	chr4:123747863-123819390	+	594.258	1304.33	2.19488	1.13415	0.00382779	fibroblast growth factor 2	http://www.ncbi.nlm.nih.gov/gene/?term=2247
TFPI2	protein_coding	chr7:93514709-93520303	-	332.933	776.36	2.33188	1.22149	0.00386574	tissue factor pathway inhibitor 2	http://www.ncbi.nlm.nih.gov/gene/?term=7980
BHLHE40	protein_coding	chr3:5021097-5026866	+	886.272	1876.38	2.11716	1.08213	0.00401213	basic helix-loop-helix family member e40	http://www.ncbi.nlm.nih.gov/gene/?term=8553
TNS1	protein_coding	chr2:218664512-218808796	-	242.725	82.7974	0.341116	-1.55167	0.00401664	tensin 1	http://www.ncbi.nlm.nih.gov/gene/?term=7145
PTGS2	protein_coding	chr1:186640944-186649559	-	12.0898	61.2916	5.06971	2.3419	0.00406841	prostaglandin-endoperoxide synthase 2	http://www.ncbi.nlm.nih.gov/gene/?term=5743
SNAP25	protein_coding	chr20:10199446-10288068	+	12.0898	61.2916	5.06971	2.3419	0.00406841	synaptosome associated protein 25	http://www.ncbi.nlm.nih.gov/gene/?term=6616
HIPK2	protein_coding	chr7:139246316-139477693	-	2587.21	5201.18	2.01035	1.00744	0.00419564	homeodomain interacting protein kinase 2	http://www.ncbi.nlm.nih.gov/gene/?term=28996
NFE2	protein_coding	chr12:54685891-54694821	-	110.668	29.0328	0.262342	-1.93048	0.00423984	nuclear factor, erythroid 2	http://www.ncbi.nlm.nih.gov/gene/?term=4778
ZFPM2-AS1	lncRNA	chr8:106792638-107072731	-	182.276	458.074	2.51307	1.32945	0.00425173	ZFPM2 antisense RNA 1	http://www.ncbi.nlm.nih.gov/gene/?term=102723356
CRY2	protein_coding	chr11:45868669-45904799	+	218.546	533.344	2.44043	1.28713	0.00434621	cryptochrome circadian clock 2	http://www.ncbi.nlm.nih.gov/gene/?term=1408
ENSG00000267246.1	processed_transcript	chr17:43627147-43636104	-	0.929981	19.3552	20.8125	4.37938	0.00439034	None	http://asia.ensembl.org/Homo_sapiens/Gene/Idhistory?g=ENSG00000267246
LONRF3	protein_coding	chrX:118108577-118152318	+	162.747	415.062	2.55036	1.3507	0.00440396	LON peptidase N-terminal domain and ring finger 3	http://www.ncbi.nlm.nih.gov/gene/?term=79836
ZNF844	protein_coding	chr19:12175514-12188631	+	127.407	338.717	2.65853	1.41063	0.0044164	zinc finger protein 844	http://www.ncbi.nlm.nih.gov/gene/?term=284391
NR1D2	protein_coding	chr3:23986751-24022109	+	1251.75	2571.02	2.05393	1.03839	0.00448357	nuclear receptor subfamily 1 group D member 2	http://www.ncbi.nlm.nih.gov/gene/?term=9975
SALL1	protein_coding	chr16:51169886-51185183	-	531.019	1162.39	2.18898	1.13026	0.00448485	spalt like transcription factor 1	http://www.ncbi.nlm.nih.gov/gene/?term=6299
RND1	protein_coding	chr12:49250916-49259653	-	33.4793	120.433	3.59722	1.84688	0.00453469	Rho family GTPase 1	http://www.ncbi.nlm.nih.gov/gene/?term=27289
BNIP3	other	chr10:133781187-133795517	-	3354.44	1657.02	0.493979	-1.01748	0.00456987	BCL2 interacting protein 3	http://www.ncbi.nlm.nih.gov/gene/?term=664
LGALS8-AS1	lncRNA	chr1:236686369-236687808	-	3.71992	31.1834	8.38281	3.06743	0.00458504	LGALS8 antisense RNA 1	http://www.ncbi.nlm.nih.gov/gene/?term=100287902
MCPH1-AS1	lncRNA	chr8:6473124-6565730	-	12.0898	60.2163	4.98077	2.31637	0.00459544	MCPH1 antisense RNA 1	http://www.ncbi.nlm.nih.gov/gene/?term=100507530
SLC25A25	protein_coding	chr9:130830479-130871537	+	637.037	1367.77	2.14708	1.10238	0.00463844	solute carrier family 25 member 25	http://www.ncbi.nlm.nih.gov/gene/?term=114789
ZNF433	protein_coding	chr19:12125532-12146556	-	113.458	306.458	2.70108	1.43353	0.00465777	zinc finger protein 433	http://www.ncbi.nlm.nih.gov/gene/?term=163059
PTGER4	protein_coding	chr5:40680032-40693837	+	35.3393	124.734	3.52961	1.81951	0.00468611	prostaglandin E receptor 4	http://www.ncbi.nlm.nih.gov/gene/?term=5734
ZEB2	protein_coding	chr2:145141942-145277958	-	386.872	870.985	2.25135	1.17079	0.00473473	zinc finger E-box binding homeobox 2	http://www.ncbi.nlm.nih.gov/gene/?term=9839
PELI1	protein_coding	chr2:64319786-64371605	-	307.824	710.767	2.30901	1.20727	0.00482071	pellino E3 ubiquitin protein ligase 1	http://www.ncbi.nlm.nih.gov/gene/?term=57162
LSP1	protein_coding	chr11:1874200-1913493	+	53.0089	9.67762	0.182566	-2.45351	0.00486328	lymphocyte-specific protein 1	http://www.ncbi.nlm.nih.gov/gene/?term=4046
FAM153A	protein_coding	chr5:177150365-177207505	-	0	13.9788	Inf	Inf	0.00493666	family with sequence similarity 153 member A	http://www.ncbi.nlm.nih.gov/gene/?term=285596
LOC101926963	lncRNA	chr7:642482-648139	+	0	13.9788	Inf	Inf	0.00493666	uncharacterized LOC101926963	http://www.ncbi.nlm.nih.gov/gene/?term=101926963
TKTL1	protein_coding	chrX:153524027-153558713	+	0	13.9788	Inf	Inf	0.00493666	transketolase like 1	http://www.ncbi.nlm.nih.gov/gene/?term=8277
ZNF416	protein_coding	chr19:58082934-58090243	-	129.267	338.717	2.62028	1.38972	0.00497701	zinc finger protein 416	http://www.ncbi.nlm.nih.gov/gene/?term=55659
RPSAP52	misc_RNA	chr12:66151800-66220754	-	92.0681	256.994	2.79135	1.48096	0.00501347	ribosomal protein SA pseudogene 52	http://www.ncbi.nlm.nih.gov/gene/?term=204010
ZNF616	protein_coding	chr19:52616344-52643191	-	41.8491	139.788	3.34028	1.73997	0.00509141	zinc finger protein 616	http://www.ncbi.nlm.nih.gov/gene/?term=90317
SERTAD1	protein_coding	chr19:40928408-40931932	-	471.5	1032.28	2.18935	1.1305	0.00513086	SERTA domain containing 1	http://www.ncbi.nlm.nih.gov/gene/?term=29950
FCRLA	protein_coding	chr1:161676762-161684142	+	224.125	77.4209	0.345436	-1.53351	0.00517467	Fc receptor like A	http://www.ncbi.nlm.nih.gov/gene/?term=84824
HCP5	lncRNA	chr6:31430957-31433586	+	133.917	347.319	2.59353	1.37492	0.0051836	HLA complex P5 (non-protein coding)	http://www.ncbi.nlm.nih.gov/gene/?term=10866
ZNF91	protein_coding	chr19:23540498-23578362	-	412.912	915.072	2.21615	1.14805	0.00522648	zinc finger protein 91	http://www.ncbi.nlm.nih.gov/gene/?term=7644
BMF	protein_coding	chr15:40380091-40401085	-	565.429	238.715	0.422183	-1.24406	0.00532849	Bcl2 modifying factor	http://www.ncbi.nlm.nih.gov/gene/?term=90427
CRY1	protein_coding	chr12:107385142-107487635	-	325.493	736.574	2.26295	1.1782	0.00559224	cryptochrome circadian clock 1	http://www.ncbi.nlm.nih.gov/gene/?term=1407
DUSP8	protein_coding	chr11:1575281-1593150	-	33.4793	117.207	3.50087	1.80771	0.00564714	dual specificity phosphatase 8	http://www.ncbi.nlm.nih.gov/gene/?term=1850
HABP4	protein_coding	chr9:99212437-99253618	+	187.856	456.999	2.4327	1.28256	0.00569313	hyaluronan binding protein 4	http://www.ncbi.nlm.nih.gov/gene/?term=22927
IL1RL1	protein_coding	chr2:102927962-102968497	+	62.3087	186.025	2.98554	1.57799	0.00581599	interleukin 1 receptor like 1	http://www.ncbi.nlm.nih.gov/gene/?term=9173
C19orf70	protein_coding	chr19:5678425-5680907	-	1602.36	772.059	0.481827	-1.05341	0.00581897	chromosome 19 open reading frame 70	http://www.ncbi.nlm.nih.gov/gene/?term=125988
IFITM10	protein_coding	chr11:1753640-1771824	-	119.968	34.4093	0.286822	-1.80177	0.00583668	interferon induced transmembrane protein 10	http://www.ncbi.nlm.nih.gov/gene/?term=402778
ADARB2-AS1	lncRNA	chr10:1568825-1599179	+	0.929981	18.2799	19.6562	4.29692	0.00586014	ADARB2 antisense RNA 1	http://www.ncbi.nlm.nih.gov/gene/?term=642394
ADARB2	protein_coding	chr10:1223253-1779670	-	21.3896	84.948	3.97147	1.98967	0.00586173	adenosine deaminase, RNA specific B2 (inactive)	http://www.ncbi.nlm.nih.gov/gene/?term=105
ENSG00000222032.1	lincRNA	chr2:238337563-238343465	-	4.64991	33.334	7.16875	2.84172	0.0058652	None	http://asia.ensembl.org/Homo_sapiens/Gene/Idhistory?g=ENSG00000222032
AKR1C2	protein_coding	chr10:5029967-5060225	-	135.777	40.861	0.300942	-1.73244	0.00590831	aldo-keto reductase family 1 member C2	http://www.ncbi.nlm.nih.gov/gene/?term=1646
CPEB3	protein_coding	chr10:93808397-94050875	-	78.1184	221.51	2.83557	1.50364	0.00592826	cytoplasmic polyadenylation element binding protein 3	http://www.ncbi.nlm.nih.gov/gene/?term=22849
MT1X	protein_coding	chr16:56716382-56718108	+	270.625	100.002	0.369523	-1.43626	0.00593736	metallothionein 1X	http://www.ncbi.nlm.nih.gov/gene/?term=4501
HS6ST3	protein_coding	chr13:96743093-97491816	+	5.57989	36.5599	6.55208	2.71195	0.00598968	heparan sulfate 6-O-sulfotransferase 3	http://www.ncbi.nlm.nih.gov/gene/?term=266722
CCNL1	protein_coding	chr3:156864291-156878549	-	1104.82	2231.23	2.01954	1.01403	0.00602495	cyclin L1	http://www.ncbi.nlm.nih.gov/gene/?term=57018
FAIM2	protein_coding	chr12:50260679-50297760	-	73.4685	17.2047	0.234177	-2.09433	0.0062687	Fas apoptotic inhibitory molecule 2	http://www.ncbi.nlm.nih.gov/gene/?term=23017
ECSCR	protein_coding	chr5:138784243-138842328	-	24.1795	2.15058	0.0889423	-3.49099	0.00652807	endothelial cell surface expressed chemotaxis and apoptosis regulator	http://www.ncbi.nlm.nih.gov/gene/?term=641700
GGT5	protein_coding	chr22:24615622-24641110	-	24.1795	2.15058	0.0889423	-3.49099	0.00652807	gamma-glutamyltransferase 5	http://www.ncbi.nlm.nih.gov/gene/?term=2687
ZNF184	protein_coding	chr6:27371789-27440897	-	124.617	319.361	2.56273	1.35768	0.00658798	zinc finger protein 184	http://www.ncbi.nlm.nih.gov/gene/?term=7738
ENSG00000269583.1	antisense	chr19:44078790-44079770	+	22.3195	86.0233	3.85417	1.94642	0.00663305	None	http://asia.ensembl.org/Homo_sapiens/Gene/Idhistory?g=ENSG00000269583
RIMS3	protein_coding	chr1:41086352-41131324	-	95.7881	25.807	0.269417	-1.89208	0.00681582	regulating synaptic membrane exocytosis 3	http://www.ncbi.nlm.nih.gov/gene/?term=9783
HNRNPA1P12	pseudogene	chr5:79654699-79655918	-	72.5385	17.2047	0.237179	-2.07595	0.00684238	heterogeneous nuclear ribonucleoprotein A1 pseudogene 12	http://www.ncbi.nlm.nih.gov/gene/?term=644037
ENSG00000237596.2	antisense	chr6:136415853-136546733	-	3.71992	29.0328	7.80469	2.96434	0.0068496	None	http://asia.ensembl.org/Homo_sapiens/Gene/Idhistory?g=ENSG00000237596
LINC01060	lncRNA	chr4:189376732-189523062	+	89.2782	241.94	2.70996	1.43827	0.00698758	long intergenic non-protein coding RNA 1060	http://www.ncbi.nlm.nih.gov/gene/?term=401164
ENSG00000224239.1	lincRNA	chr3:898807-899774	+	0	12.9035	Inf	Inf	0.00706136	None	http://asia.ensembl.org/Homo_sapiens/Gene/Idhistory?g=ENSG00000224239
ENSG00000261644.1	antisense	chr16:50769624-50774627	-	0	12.9035	Inf	Inf	0.00706136	None	http://asia.ensembl.org/Homo_sapiens/Gene/Idhistory?g=ENSG00000261644
FRMD1	protein_coding	chr6:168456464-168482237	-	0	12.9035	Inf	Inf	0.00706136	FERM domain containing 1	http://www.ncbi.nlm.nih.gov/gene/?term=79981
LPP	protein_coding	chr3:187871661-188608460	+	658.427	1360.24	2.0659	1.04677	0.00706941	LIM domain containing preferred translocation partner in lipoma	http://www.ncbi.nlm.nih.gov/gene/?term=4026
FHL2	protein_coding	chr2:105977283-106055230	-	807.224	1638.74	2.0301	1.02155	0.00722434	four and a half LIM domains 2	http://www.ncbi.nlm.nih.gov/gene/?term=2274
ENSG00000273132.1	antisense	chr6:150173598-150174328	+	13.9497	0	0	#NAME?	0.00729405	None	http://asia.ensembl.org/Homo_sapiens/Gene/Idhistory?g=ENSG00000273132
SEMA3E	protein_coding	chr7:82993222-83278479	-	15.8097	66.668	4.21691	2.07619	0.00756428	semaphorin 3E	http://www.ncbi.nlm.nih.gov/gene/?term=9723
FOXF1	protein_coding	chr16:86544133-86548070	+	50.219	152.691	3.04051	1.60431	0.00762632	forkhead box F1	http://www.ncbi.nlm.nih.gov/gene/?term=2294
LINC00346	lncRNA	chr13:111516334-111522655	-	67.8886	192.477	2.83519	1.50344	0.00772988	long intergenic non-protein coding RNA 346	http://www.ncbi.nlm.nih.gov/gene/?term=283487
TAP1	protein_coding	chr6:32812986-32821748	-	554.269	1152.71	2.0797	1.05637	0.00774645	transporter 1, ATP binding cassette subfamily B member	http://www.ncbi.nlm.nih.gov/gene/?term=6890
ARHGDIB	protein_coding	chr12:15094949-15114704	-	269.695	103.228	0.382759	-1.38549	0.00777332	Rho GDP dissociation inhibitor beta	http://www.ncbi.nlm.nih.gov/gene/?term=397
ENSG00000249849.1	antisense	chr5:177109295-177140970	+	0.929981	17.2047	18.5	4.20945	0.00786462	None	http://asia.ensembl.org/Homo_sapiens/Gene/Idhistory?g=ENSG00000249849
HSPB8	protein_coding	chr12:119616595-119632551	+	231.565	529.043	2.28464	1.19197	0.00799007	heat shock protein family B (small) member 8	http://www.ncbi.nlm.nih.gov/gene/?term=26353
RNF6	protein_coding	chr13:26706253-26796508	-	802.574	1611.86	2.00836	1.00602	0.00822518	ring finger protein 6	http://www.ncbi.nlm.nih.gov/gene/?term=6049
CD274	protein_coding	chr9:5450503-5470567	+	195.296	454.848	2.32902	1.21972	0.00835154	CD274 molecule	http://www.ncbi.nlm.nih.gov/gene/?term=29126
ZP4	protein_coding	chr1:238045677-238054222	-	3.71992	27.9576	7.51562	2.90989	0.00839689	zona pellucida glycoprotein 4	http://www.ncbi.nlm.nih.gov/gene/?term=57829
TSPAN2	protein_coding	chr1:115590632-115632121	-	143.217	349.469	2.44014	1.28696	0.00841203	tetraspanin 2	http://www.ncbi.nlm.nih.gov/gene/?term=10100
MAP3K7CL	protein_coding	chr21:30449792-30548210	+	29.7594	102.153	3.43262	1.77931	0.00842799	MAP3K7 C-terminal like	http://www.ncbi.nlm.nih.gov/gene/?term=56911
GORAB	protein_coding	chr1:170501263-170522974	+	351.533	759.155	2.15956	1.11074	0.00843701	golgin, RAB6 interacting	http://www.ncbi.nlm.nih.gov/gene/?term=92344
SYTL1	protein_coding	chr1:27668483-27680423	+	87.4182	23.6564	0.270612	-1.8857	0.00848997	synaptotagmin like 1	http://www.ncbi.nlm.nih.gov/gene/?term=84958
HRNR	protein_coding	chr1:152184552-152196672	-	21.3896	80.6468	3.77038	1.91471	0.00850304	hornerin	http://www.ncbi.nlm.nih.gov/gene/?term=388697
CERKL	protein_coding	chr2:182401399-182521834	-	108.808	32.2587	0.296474	-1.75402	0.00862597	ceramide kinase like	http://www.ncbi.nlm.nih.gov/gene/?term=375298
KCNN1	protein_coding	chr19:18062111-18109930	+	26.0395	92.475	3.55134	1.82836	0.00863918	potassium calcium-activated channel subfamily N member 1	http://www.ncbi.nlm.nih.gov/gene/?term=3780
CD163L1	protein_coding	chr12:7507556-7596781	-	126.477	313.985	2.48254	1.31182	0.00868643	CD163 molecule like 1	http://www.ncbi.nlm.nih.gov/gene/?term=283316
ZNF627	protein_coding	chr19:11708235-11729974	+	315.264	687.111	2.17948	1.12398	0.00872581	zinc finger protein 627	http://www.ncbi.nlm.nih.gov/gene/?term=199692
HRCT1	protein_coding	chr9:35906189-35907138	+	168.327	58.0657	0.344959	-1.53551	0.00890221	histidine rich carboxyl terminus 1	http://www.ncbi.nlm.nih.gov/gene/?term=646962
ENSG00000271933.1	antisense	chr10:85898176-85900338	-	11.1598	51.614	4.625	2.20945	0.00896704	None	http://asia.ensembl.org/Homo_sapiens/Gene/Idhistory?g=ENSG00000271933
ERO1B	protein_coding	chr1:236378422-236445339	-	241.795	541.946	2.24135	1.16437	0.00915521	endoplasmic reticulum oxidoreductase 1 beta	http://www.ncbi.nlm.nih.gov/gene/?term=56605
MAST4	protein_coding	chr5:65892176-66465423	+	447.321	934.428	2.08894	1.06277	0.00920207	microtubule associated serine/threonine kinase family member 4	http://www.ncbi.nlm.nih.gov/gene/?term=375449
CPEB1	protein_coding	chr15:83211951-83316767	-	60.4488	172.047	2.84615	1.50901	0.00926055	cytoplasmic polyadenylation element binding protein 1	http://www.ncbi.nlm.nih.gov/gene/?term=64506
CCL4	protein_coding	chr17:34431220-34433014	+	1.85996	20.4305	10.9844	3.45738	0.00935836	C-C motif chemokine ligand 4	http://www.ncbi.nlm.nih.gov/gene/?term=6351
ZNF675	protein_coding	chr19:23835708-23870017	-	107.878	273.124	2.53179	1.34016	0.0093615	zinc finger protein 675	http://www.ncbi.nlm.nih.gov/gene/?term=171392
LOC389602	protein_coding	chr7:155753913-155761085	+	15.8097	64.5174	4.08088	2.02888	0.00939286	uncharacterized LOC389602	http://www.ncbi.nlm.nih.gov/gene/?term=389602
HIST1H1C	protein_coding	chr6:26055968-26056699	-	412.912	865.609	2.09635	1.06788	0.00965115	histone cluster 1 H1 family member c	http://www.ncbi.nlm.nih.gov/gene/?term=3006
CCDC181	protein_coding	chr1:169364108-169429907	-	139.497	336.566	2.41271	1.27065	0.00973828	coiled-coil domain containing 181	http://www.ncbi.nlm.nih.gov/gene/?term=57821
SLC41A2	protein_coding	chr12:105197275-105322472	-	87.4182	229.037	2.62001	1.38957	0.00978312	solute carrier family 41 member 2	http://www.ncbi.nlm.nih.gov/gene/?term=84102
ZBTB10	protein_coding	chr8:81397854-81438500	+	593.328	1201.1	2.02434	1.01745	0.0097979	zinc finger and BTB domain containing 10	http://www.ncbi.nlm.nih.gov/gene/?term=65986
CIART	protein_coding	chr1:150254943-150259505	+	6.50987	36.5599	5.61607	2.48956	0.00980971	circadian associated repressor of transcription	http://www.ncbi.nlm.nih.gov/gene/?term=148523
C1QTNF1	protein_coding	chr17:77019016-77045870	+	1036	504.311	0.486787	-1.03864	0.00982457	C1q and TNF related 1	http://www.ncbi.nlm.nih.gov/gene/?term=114897
NTRK3	protein_coding	chr15:88419988-88799962	-	2.78994	23.6564	8.47917	3.08392	0.0100642	neurotrophic receptor tyrosine kinase 3	http://www.ncbi.nlm.nih.gov/gene/?term=4916
IL1R1	protein_coding	chr2:102686836-102796334	+	63.2387	176.348	2.7886	1.47954	0.0101044	interleukin 1 receptor type 1	http://www.ncbi.nlm.nih.gov/gene/?term=3554
AKR1B15	protein_coding	chr7:134233849-134264592	+	0	11.8282	Inf	Inf	0.010193	aldo-keto reductase family 1 member B15	http://www.ncbi.nlm.nih.gov/gene/?term=441282
CLEC4M	protein_coding	chr19:7828035-7834491	+	0	11.8282	Inf	Inf	0.010193	C-type lectin domain family 4 member M	http://www.ncbi.nlm.nih.gov/gene/?term=10332
DNALI1	protein_coding	chr1:38022520-38032458	+	0	11.8282	Inf	Inf	0.010193	dynein axonemal light intermediate chain 1	http://www.ncbi.nlm.nih.gov/gene/?term=7802
ENSG00000226798.1	lincRNA	chr9:83484673-83486210	-	0	11.8282	Inf	Inf	0.010193	None	http://asia.ensembl.org/Homo_sapiens/Gene/Idhistory?g=ENSG00000226798
MIR4284	miRNA	chr7:73125647-73125727	+	0	11.8282	Inf	Inf	0.010193	microRNA 4284	http://www.ncbi.nlm.nih.gov/gene/?term=100422948
HIST4H4	protein_coding	chr12:14923654-14924065	-	4.64991	30.1081	6.475	2.69488	0.0102909	histone cluster 4 H4	http://www.ncbi.nlm.nih.gov/gene/?term=121504
SCARA3	protein_coding	chr8:27491577-27534286	+	116.248	36.5599	0.3145	-1.66887	0.01043	scavenger receptor class A member 3	http://www.ncbi.nlm.nih.gov/gene/?term=51435
EVA1B	protein_coding	chr1:36787631-36789755	-	851.863	408.61	0.479667	-1.05989	0.01044	eva-1 homolog B	http://www.ncbi.nlm.nih.gov/gene/?term=55194
ZNF100	protein_coding	chr19:21906843-21950430	-	83.6983	219.359	2.62083	1.39003	0.0104934	zinc finger protein 100	http://www.ncbi.nlm.nih.gov/gene/?term=163227
ZC3H12A	protein_coding	chr1:37940119-37949978	+	331.073	704.315	2.12737	1.08907	0.0105874	zinc finger CCCH-type containing 12A	http://www.ncbi.nlm.nih.gov/gene/?term=80149
GBP6	protein_coding	chr1:89829436-89853719	+	0.929981	16.1294	17.3438	4.11634	0.0106134	guanylate binding protein family member 6	http://www.ncbi.nlm.nih.gov/gene/?term=163351
ZNF343	protein_coding	chr20:2462463-2505168	-	452.901	932.277	2.05846	1.04156	0.0106357	zinc finger protein 343	http://www.ncbi.nlm.nih.gov/gene/?term=79175
CGNL1	protein_coding	chr15:57668703-57842925	+	10.2298	47.3128	4.625	2.20945	0.0108275	cingulin like 1	http://www.ncbi.nlm.nih.gov/gene/?term=84952
ENSG00000205562.1	lincRNA	chr14:85991477-85996332	-	10.2298	47.3128	4.625	2.20945	0.0108275	None	http://asia.ensembl.org/Homo_sapiens/Gene/Idhistory?g=ENSG00000205562
AGAP11	protein_coding	chr10:88730498-88769960	+	16.7397	65.5927	3.9184	1.97027	0.0108659	ArfGAP with GTPase domain, ankyrin repeat and PH domain 11	http://www.ncbi.nlm.nih.gov/gene/?term=119385
FGFBP1	protein_coding	chr4:15937192-15940363	-	55.7989	12.9035	0.23125	-2.11247	0.0108932	fibroblast growth factor binding protein 1	http://www.ncbi.nlm.nih.gov/gene/?term=9982
ENSG00000267020.1	antisense	chr19:1038726-1039063	-	199.016	74.1951	0.37281	-1.42349	0.0108945	None	http://asia.ensembl.org/Homo_sapiens/Gene/Idhistory?g=ENSG00000267020
FNIP1	protein_coding	chr5:130977406-131132756	-	482.66	983.891	2.03848	1.02749	0.0110698	folliculin interacting protein 1	http://www.ncbi.nlm.nih.gov/gene/?term=96459
HOXC13-AS	lncRNA	chr12:54329112-54333427	-	31.6194	102.153	3.2307	1.69185	0.0116398	HOXC13 antisense RNA	http://www.ncbi.nlm.nih.gov/gene/?term=100874366
PAK6	protein_coding	chr15:40531292-40569688	+	72.5385	19.3552	0.266827	-1.90602	0.0116611	p21 (RAC1) activated kinase 6	http://www.ncbi.nlm.nih.gov/gene/?term=56924
BRAF	protein_coding	chr7:140433812-140624564	-	172.976	395.707	2.28763	1.19386	0.0117568	B-Raf proto-oncogene, serine/threonine kinase	http://www.ncbi.nlm.nih.gov/gene/?term=673
PRELP	protein_coding	chr1:203444883-203460480	+	32.5493	5.37645	0.165179	-2.5979	0.0118186	proline and arginine rich end leucine rich repeat protein	http://www.ncbi.nlm.nih.gov/gene/?term=5549
CREBRF	protein_coding	chr5:172483355-172566291	+	445.461	907.545	2.03732	1.02667	0.0120598	CREB3 regulatory factor	http://www.ncbi.nlm.nih.gov/gene/?term=153222
SLAMF7	protein_coding	chr1:160708847-160724611	+	225.985	496.784	2.1983	1.13639	0.0120935	SLAM family member 7	http://www.ncbi.nlm.nih.gov/gene/?term=57823
IGF2	protein_coding	chr11:2150342-2170833	-	1.85996	19.3552	10.4062	3.37938	0.0121325	insulin like growth factor 2	http://www.ncbi.nlm.nih.gov/gene/?term=3481
INS-IGF2	protein_coding	chr11:2150342-2182439	-	1.85996	19.3552	10.4062	3.37938	0.0121325	INS-IGF2 readthrough	http://www.ncbi.nlm.nih.gov/gene/?term=723961
LOC101927919	lncRNA	chr6:117993976-117996447	-	1.85996	19.3552	10.4062	3.37938	0.0121325	uncharacterized LOC101927919	http://www.ncbi.nlm.nih.gov/gene/?term=101927919
ENSG00000261243.1	antisense	chr16:84529205-84531101	+	8.36983	40.861	4.88194	2.28746	0.0121928	None	http://asia.ensembl.org/Homo_sapiens/Gene/Idhistory?g=ENSG00000261243
TEF	protein_coding	chr22:41763337-41795332	+	303.174	641.949	2.11743	1.08231	0.0122818	TEF, PAR bZIP transcription factor	http://www.ncbi.nlm.nih.gov/gene/?term=7008
ZNF597	protein_coding	chr16:3482422-3493537	-	69.7486	186.025	2.66708	1.41526	0.0122901	zinc finger protein 597	http://www.ncbi.nlm.nih.gov/gene/?term=146434
ANKRD1	protein_coding	chr10:92671857-92681032	-	244.585	531.194	2.17182	1.1189	0.0123309	ankyrin repeat domain 1	http://www.ncbi.nlm.nih.gov/gene/?term=27063
TM4SF18	protein_coding	chr3:149036285-149051548	-	438.021	195.703	0.446789	-1.16234	0.0124253	transmembrane 4 L six family member 18	http://www.ncbi.nlm.nih.gov/gene/?term=116441
PDE11A	protein_coding	chr2:178487977-178973066	-	4.64991	29.0328	6.24375	2.64241	0.0124507	phosphodiesterase 11A	http://www.ncbi.nlm.nih.gov/gene/?term=50940
SUSD2	protein_coding	chr22:24577444-24585074	+	1000.66	497.86	0.497531	-1.00714	0.0125604	sushi domain containing 2	http://www.ncbi.nlm.nih.gov/gene/?term=56241
PDGFB	protein_coding	chr22:39619364-39641060	-	160.887	58.0657	0.36091	-1.47029	0.0127756	platelet derived growth factor subunit B	http://www.ncbi.nlm.nih.gov/gene/?term=5155
ITGA4	protein_coding	chr2:182321619-182403655	+	649.127	308.608	0.475421	-1.07272	0.0129919	integrin subunit alpha 4	http://www.ncbi.nlm.nih.gov/gene/?term=3676
HSPB3	protein_coding	chr5:53751431-53752214	+	12.0898	0	0	#NAME?	0.0130957	heat shock protein family B (small) member 3	http://www.ncbi.nlm.nih.gov/gene/?term=8988
SLC25A41	protein_coding	chr19:6426048-6433790	-	12.0898	0	0	#NAME?	0.0130957	solute carrier family 25 member 41	http://www.ncbi.nlm.nih.gov/gene/?term=284427
SPIB	protein_coding	chr19:50922195-50934310	+	12.0898	0	0	#NAME?	0.0130957	Spi-B transcription factor	http://www.ncbi.nlm.nih.gov/gene/?term=6689
HEBP1	protein_coding	chr12:13127798-13153243	-	557.059	260.22	0.467133	-1.0981	0.0133207	heme binding protein 1	http://www.ncbi.nlm.nih.gov/gene/?term=50865
ZNF841	protein_coding	chr19:52567719-52599018	-	103.228	252.693	2.44792	1.29155	0.013476	zinc finger protein 841	http://www.ncbi.nlm.nih.gov/gene/?term=284371
CD34	protein_coding	chr1:208059883-208084683	-	16.7397	1.07529	0.0642361	-3.96047	0.0134834	CD34 molecule	http://www.ncbi.nlm.nih.gov/gene/?term=947
SNORD3A	snoRNA	chr17:19091329-19091545	+	13.9497	55.9151	4.00833	2.003	0.0135215	small nucleolar RNA, C/D box 3A	http://www.ncbi.nlm.nih.gov/gene/?term=780851
HAP1	protein_coding	chr17:39878891-39890898	-	32.5493	102.153	3.13839	1.65003	0.0135545	huntingtin associated protein 1	http://www.ncbi.nlm.nih.gov/gene/?term=9001
TRMT13	protein_coding	chr1:100598706-100616054	+	369.203	757.005	2.05038	1.03589	0.0136813	tRNA methyltransferase 13 homolog	http://www.ncbi.nlm.nih.gov/gene/?term=54482
NAV3	protein_coding	chr12:78225069-78606792	+	251.095	537.645	2.1412	1.09842	0.0137079	neuron navigator 3	http://www.ncbi.nlm.nih.gov/gene/?term=89795
DUSP2	protein_coding	chr2:96808908-96811179	-	76.2585	196.778	2.58041	1.3676	0.0138974	dual specificity phosphatase 2	http://www.ncbi.nlm.nih.gov/gene/?term=1844
TSLP	protein_coding	chr5:110405778-110413722	+	24.1795	81.7221	3.37981	1.75694	0.014059	thymic stromal lymphopoietin	http://www.ncbi.nlm.nih.gov/gene/?term=85480
MICALCL	protein_coding	chr11:12308447-12380691	+	10.2298	45.1622	4.41477	2.14234	0.0141769	MICAL C-terminal like	http://www.ncbi.nlm.nih.gov/gene/?term=84953
FTH1	protein_coding	chr11:61731757-61735132	-	88348.2	41656.8	0.471507	-1.08465	0.0142371	ferritin heavy chain 1	http://www.ncbi.nlm.nih.gov/gene/?term=2495
LOC100499489	lncRNA	chr10:22724354-22726858	-	41.8491	122.583	2.92917	1.55049	0.0142438	uncharacterized LOC100499489	http://www.ncbi.nlm.nih.gov/gene/?term=100499489
HDAC11	protein_coding	chr3:13521665-13547924	+	255.745	105.378	0.412045	-1.27912	0.0143734	histone deacetylase 11	http://www.ncbi.nlm.nih.gov/gene/?term=79885
ZNF254	protein_coding	chr19:24216207-24312770	+	197.156	433.342	2.19797	1.13617	0.0143776	zinc finger protein 254	http://www.ncbi.nlm.nih.gov/gene/?term=9534
ENSG00000261240.1	antisense	chr16:2162336-2163343	+	0.929981	15.0541	16.1875	4.01681	0.0144043	None	http://asia.ensembl.org/Homo_sapiens/Gene/Idhistory?g=ENSG00000261240
LVRN	protein_coding	chr5:115298151-115363299	+	0.929981	15.0541	16.1875	4.01681	0.0144043	laeverin	http://www.ncbi.nlm.nih.gov/gene/?term=206338
NAV2-AS2	lncRNA	chr11:20065321-20070849	-	0.929981	15.0541	16.1875	4.01681	0.0144043	NAV2 antisense RNA 2	http://www.ncbi.nlm.nih.gov/gene/?term=100874014
RAB9A	protein_coding	chrX:13707240-13727944	+	291.084	608.615	2.09085	1.06409	0.0145657	RAB9A, member RAS oncogene family	http://www.ncbi.nlm.nih.gov/gene/?term=9367
PGM5	protein_coding	chr9:70971815-71145977	+	20.4596	2.15058	0.105114	-3.24998	0.0146223	phosphoglucomutase 5	http://www.ncbi.nlm.nih.gov/gene/?term=5239
ARAP2	protein_coding	chr4:36067620-36245979	-	168.327	377.427	2.24223	1.16493	0.0146624	ArfGAP with RhoGAP domain, ankyrin repeat and PH domain 2	http://www.ncbi.nlm.nih.gov/gene/?term=116984
ZNF708	protein_coding	chr19:21473962-21512241	-	98.578	240.865	2.4434	1.28889	0.0146665	zinc finger protein 708	http://www.ncbi.nlm.nih.gov/gene/?term=7562
ATAD2B	protein_coding	chr2:23971534-24149984	-	273.414	575.281	2.10406	1.07318	0.0147026	ATPase family, AAA domain containing 2B	http://www.ncbi.nlm.nih.gov/gene/?term=54454
BMP2	protein_coding	chr20:6748745-6760927	+	419.421	843.028	2.00998	1.00718	0.0147107	bone morphogenetic protein 2	http://www.ncbi.nlm.nih.gov/gene/?term=650
RN7SL4P	pseudogene	chr3:15780022-15780293	+	347.813	152.691	0.439004	-1.18769	0.0147144	RNA, 7SL, cytoplasmic 4, pseudogene	http://www.ncbi.nlm.nih.gov/gene/?term=6030
GNAZ	protein_coding	chr22:23412669-23467221	+	40.9192	8.60233	0.210227	-2.24998	0.0147565	G protein subunit alpha z	http://www.ncbi.nlm.nih.gov/gene/?term=2781
ENSG00000240476.1	lincRNA	chr3:98699902-98701940	+	371.992	755.929	2.03211	1.02298	0.0148522	None	http://asia.ensembl.org/Homo_sapiens/Gene/Idhistory?g=ENSG00000240476
ENSG00000234997.1	antisense	chr2:114182072-114182901	+	0	10.7529	Inf	Inf	0.0148555	None	http://asia.ensembl.org/Homo_sapiens/Gene/Idhistory?g=ENSG00000234997
ITGAL	protein_coding	chr16:30483983-30534506	+	0	10.7529	Inf	Inf	0.0148555	integrin subunit alpha L	http://www.ncbi.nlm.nih.gov/gene/?term=3683
LINC01510	lncRNA	chr7:116203648-116254874	-	0	10.7529	Inf	Inf	0.0148555	long intergenic non-protein coding RNA 1510	http://www.ncbi.nlm.nih.gov/gene/?term=100996266
LOC100420798	pseudogene	chr19:53313058-53317279	+	0	10.7529	Inf	Inf	0.0148555	poly(A) binding protein nuclear 1 pseudogene	http://www.ncbi.nlm.nih.gov/gene/?term=100420798
TMSB4XP6	pseudogene	chr20:49456748-49457364	-	0	10.7529	Inf	Inf	0.0148555	thymosin beta 4, X-linked pseudogene 6	http://www.ncbi.nlm.nih.gov/gene/?term=7120
ZFHX4-AS1	lncRNA	chr8:77523114-77595510	-	0	10.7529	Inf	Inf	0.0148555	ZFHX4 antisense RNA 1	http://www.ncbi.nlm.nih.gov/gene/?term=100192378
CLDN4	protein_coding	chr7:73245193-73247023	+	785.834	388.18	0.493972	-1.0175	0.0148952	claudin 4	http://www.ncbi.nlm.nih.gov/gene/?term=1364
SNORD14E	snoRNA	chr11:122928785-122928864	-	34.4093	6.45174	0.1875	-2.41504	0.0149683	small nucleolar RNA, C/D box 14E	http://www.ncbi.nlm.nih.gov/gene/?term=85391
IL1B	protein_coding	chr2:113587337-113594356	-	247.375	102.153	0.412946	-1.27597	0.0153292	interleukin 1 beta	http://www.ncbi.nlm.nih.gov/gene/?term=3553
FAM162A	protein_coding	chr3:122103023-122128961	+	822.103	409.686	0.498339	-1.0048	0.0154201	family with sequence similarity 162 member A	http://www.ncbi.nlm.nih.gov/gene/?term=26355
LDLRAP1	protein_coding	chr1:25870076-25895377	+	692.836	338.717	0.488884	-1.03244	0.0154661	low density lipoprotein receptor adaptor protein 1	http://www.ncbi.nlm.nih.gov/gene/?term=26119
ICK	protein_coding	chr6:52866098-52926600	-	358.043	159.143	0.444481	-1.16981	0.0155486	intestinal cell kinase	http://www.ncbi.nlm.nih.gov/gene/?term=22858
ZNF804A	protein_coding	chr2:185463093-185804214	+	133.917	308.608	2.30447	1.20444	0.0156014	zinc finger protein 804A	http://www.ncbi.nlm.nih.gov/gene/?term=91752
LOC100422495	pseudogene	chr8:6575848-6578531	+	3.71992	24.7317	6.64844	2.73302	0.0156627	protein tyrosine phosphatase, non-receptor type 4 (megakaryocyte) pseudogene	http://www.ncbi.nlm.nih.gov/gene/?term=100422495
SNX29P2	misc_RNA	chr16:29313608-29376380	+	3.71992	24.7317	6.64844	2.73302	0.0156627	sorting nexin 29 pseudogene 2	http://www.ncbi.nlm.nih.gov/gene/?term=440352
ENSG00000235499.1	lincRNA	chr2:74212259-74213470	+	12.0898	49.4634	4.09135	2.03258	0.0157833	None	http://asia.ensembl.org/Homo_sapiens/Gene/Idhistory?g=ENSG00000235499
CD163	protein_coding	chr12:7623412-7656414	-	1.85996	18.2799	9.82812	3.29692	0.0157942	CD163 molecule	http://www.ncbi.nlm.nih.gov/gene/?term=9332
SLC25A45	protein_coding	chr11:65142663-65151172	-	233.425	95.7009	0.409985	-1.28636	0.0159071	solute carrier family 25 member 45	http://www.ncbi.nlm.nih.gov/gene/?term=283130
ENSG00000270082.1	antisense	chr16:87360593-87361190	+	30.6894	5.37645	0.175189	-2.51301	0.0159584	None	http://asia.ensembl.org/Homo_sapiens/Gene/Idhistory?g=ENSG00000270082
ENSG00000258099.1	antisense	chr12:112037302-112038060	+	2.78994	21.5058	7.70833	2.94642	0.015987	None	http://asia.ensembl.org/Homo_sapiens/Gene/Idhistory?g=ENSG00000258099
RPL13AP8	pseudogene	chr1:207080940-207082080	+	2.78994	21.5058	7.70833	2.94642	0.015987	ribosomal protein L13a pseudogene 8	http://www.ncbi.nlm.nih.gov/gene/?term=727831
HIST1H2AC	protein_coding	chr6:26124373-26124918	+	42.7791	122.583	2.86549	1.51878	0.0160893	histone cluster 1 H2A family member c	http://www.ncbi.nlm.nih.gov/gene/?term=8334
ZNF197	protein_coding	chr3:44666511-44689963	+	345.953	702.165	2.02965	1.02123	0.016188	zinc finger protein 197	http://www.ncbi.nlm.nih.gov/gene/?term=10168
PBDC1	protein_coding	chrX:75392764-75398145	+	174.836	384.954	2.2018	1.13868	0.0164547	polysaccharide biosynthesis domain containing 1	http://www.ncbi.nlm.nih.gov/gene/?term=51260
CFAP54	protein_coding	chr12:96883349-97269333	+	13.0197	51.614	3.96429	1.98706	0.0164577	cilia and flagella associated protein 54	http://www.ncbi.nlm.nih.gov/gene/?term=144535
ENSG00000236234.1	antisense	chr17:43530210-43541431	+	16.7397	61.2916	3.66146	1.87242	0.0165799	None	http://asia.ensembl.org/Homo_sapiens/Gene/Idhistory?g=ENSG00000236234
HIST1H4E	protein_coding	chr6:26204873-26205249	+	26.0395	83.8727	3.22098	1.6875	0.0168969	histone cluster 1 H4 family member e	http://www.ncbi.nlm.nih.gov/gene/?term=8367
ZNF485	protein_coding	chr10:44101855-44113352	+	84.6283	208.606	2.46497	1.30157	0.0171202	zinc finger protein 485	http://www.ncbi.nlm.nih.gov/gene/?term=220992
ENSG00000270179.1	sense_intronic	chr11:113239200-113239839	+	15.8097	1.07529	0.0680147	-3.87801	0.0171942	None	http://asia.ensembl.org/Homo_sapiens/Gene/Idhistory?g=ENSG00000270179
LOC391359	pseudogene	chr2:26362986-26364297	-	15.8097	1.07529	0.0680147	-3.87801	0.0171942	epithelial membrane protein 2 pseudogene	http://www.ncbi.nlm.nih.gov/gene/?term=391359
RIMKLA	protein_coding	chr1:42846468-42889900	+	15.8097	1.07529	0.0680147	-3.87801	0.0171942	ribosomal modification protein rimK like family member A	http://www.ncbi.nlm.nih.gov/gene/?term=284716
ENSG00000228150.1	sense_intronic	chr1:10002981-10010032	+	5.57989	30.1081	5.39583	2.43185	0.0172197	None	http://asia.ensembl.org/Homo_sapiens/Gene/Idhistory?g=ENSG00000228150
OLFML2A	protein_coding	chr9:127539437-127577170	+	241.795	101.077	0.418029	-1.25833	0.0172208	olfactomedin like 2A	http://www.ncbi.nlm.nih.gov/gene/?term=169611
UPK3B	protein_coding	chr7:76139659-76145838	+	42.7791	9.67762	0.226223	-2.14418	0.0172546	uroplakin 3B	http://www.ncbi.nlm.nih.gov/gene/?term=105375355
ZNF714	protein_coding	chr19:21264953-21307897	+	191.576	413.987	2.16095	1.11167	0.0173953	zinc finger protein 714	http://www.ncbi.nlm.nih.gov/gene/?term=148206
NIPAL4	protein_coding	chr5:156887027-156901730	+	53.9389	145.164	2.69127	1.42829	0.0174134	NIPA like domain containing 4	http://www.ncbi.nlm.nih.gov/gene/?term=348938
IKZF2	protein_coding	chr2:213864408-214016333	-	67.8886	174.197	2.56592	1.35948	0.017421	IKAROS family zinc finger 2	http://www.ncbi.nlm.nih.gov/gene/?term=22807
PATL2	protein_coding	chr15:44957930-44969086	-	9.29981	40.861	4.39375	2.13545	0.017572	PAT1 homolog 2	http://www.ncbi.nlm.nih.gov/gene/?term=197135
SYT3	protein_coding	chr19:51125234-51143092	-	23.2495	3.22587	0.13875	-2.84944	0.0176724	synaptotagmin 3	http://www.ncbi.nlm.nih.gov/gene/?term=84258
ENSG00000230812.1	lincRNA	chr1:59486059-59510286	+	11.1598	0	0	#NAME?	0.0177164	None	http://asia.ensembl.org/Homo_sapiens/Gene/Idhistory?g=ENSG00000230812
ENSG00000267778.1	lincRNA	chr19:1238178-1239521	+	11.1598	0	0	#NAME?	0.0177164	None	http://asia.ensembl.org/Homo_sapiens/Gene/Idhistory?g=ENSG00000267778
ENSG00000270953.1	antisense	chr7:130147501-130148123	+	11.1598	0	0	#NAME?	0.0177164	None	http://asia.ensembl.org/Homo_sapiens/Gene/Idhistory?g=ENSG00000270953
ENSG00000273119.1	lincRNA	chr18:11390032-11390728	-	11.1598	0	0	#NAME?	0.0177164	None	http://asia.ensembl.org/Homo_sapiens/Gene/Idhistory?g=ENSG00000273119
EXOC3L4	protein_coding	chr14:103566481-103576896	+	11.1598	0	0	#NAME?	0.0177164	exocyst complex component 3 like 4	http://www.ncbi.nlm.nih.gov/gene/?term=91828
KRT14	protein_coding	chr17:39738531-39743147	-	225.985	93.5503	0.413966	-1.27242	0.0177881	keratin 14	http://www.ncbi.nlm.nih.gov/gene/?term=3861
ZNF160	protein_coding	chr19:53569867-53606687	-	214.826	454.848	2.11729	1.08222	0.0182742	zinc finger protein 160	http://www.ncbi.nlm.nih.gov/gene/?term=90338
CXCL3	protein_coding	chr4:74902306-74904490	-	108.808	253.769	2.33226	1.22173	0.0187317	C-X-C motif chemokine ligand 3	http://www.ncbi.nlm.nih.gov/gene/?term=2921
STX11	protein_coding	chr6:144471654-144513076	+	56.7288	149.465	2.63473	1.39766	0.0188212	syntaxin 11	http://www.ncbi.nlm.nih.gov/gene/?term=8676
SSUH2	protein_coding	chr3:8661086-8693764	-	294.804	598.937	2.03164	1.02265	0.0189159	ssu-2 homolog (C. elegans)	http://www.ncbi.nlm.nih.gov/gene/?term=51066
ZNF214	protein_coding	chr11:7020549-7041586	-	8.36983	37.6352	4.49653	2.16881	0.0190654	zinc finger protein 214	http://www.ncbi.nlm.nih.gov/gene/?term=7761
ENSG00000267576.1	sense_intronic	chr19:11432832-11434871	+	136.707	50.5387	0.369685	-1.43563	0.0192208	None	http://asia.ensembl.org/Homo_sapiens/Gene/Idhistory?g=ENSG00000267576
JAKMIP2	protein_coding	chr5:146965002-147162411	-	147.867	55.9151	0.378145	-1.40299	0.0193135	janus kinase and microtubule interacting protein 2	http://www.ncbi.nlm.nih.gov/gene/?term=9832
ZNF84	protein_coding	chr12:133613872-133639890	+	199.016	422.589	2.12339	1.08637	0.0194545	zinc finger protein 84	http://www.ncbi.nlm.nih.gov/gene/?term=7637
CDC42BPG	protein_coding	chr11:64591661-64612041	-	64.1687	18.2799	0.284873	-1.81161	0.0194558	CDC42 binding protein kinase gamma	http://www.ncbi.nlm.nih.gov/gene/?term=55561
ZNF788	protein_coding	chr19:12203078-12225567	+	167.397	363.448	2.17118	1.11848	0.0196429	zinc finger family member 788	http://www.ncbi.nlm.nih.gov/gene/?term=388507
ENSG00000263096.1	antisense	chr17:53348865-53351014	-	0.929981	13.9788	15.0312	3.90989	0.0196621	None	http://asia.ensembl.org/Homo_sapiens/Gene/Idhistory?g=ENSG00000263096
LINC00431	lncRNA	chr13:111618374-111642949	+	14.8797	54.8398	3.68555	1.88188	0.0196716	long intergenic non-protein coding RNA 431	http://www.ncbi.nlm.nih.gov/gene/?term=104355135
ANKRD55	protein_coding	chr5:55395507-55529186	-	61.3788	17.2047	0.280303	-1.83494	0.0196763	ankyrin repeat domain 55	http://www.ncbi.nlm.nih.gov/gene/?term=79722
ZNF79	protein_coding	chr9:130186653-130207651	+	257.605	529.043	2.0537	1.03823	0.0197267	zinc finger protein 79	http://www.ncbi.nlm.nih.gov/gene/?term=7633
C9orf84	protein_coding	chr9:114448799-114557288	-	32.5493	6.45174	0.198214	-2.33487	0.0198226	chromosome 9 open reading frame 84	http://www.ncbi.nlm.nih.gov/gene/?term=158401
HNRNPA1P33	misc_RNA	chr10:47133295-47133836	-	32.5493	6.45174	0.198214	-2.33487	0.0198226	heterogeneous nuclear ribonucleoprotein A1 pseudogene 33	http://www.ncbi.nlm.nih.gov/gene/?term=728643
PTGES3P1	pseudogene	chr1:89568802-89570637	-	32.5493	6.45174	0.198214	-2.33487	0.0198226	prostaglandin E synthase 3 pseudogene 1	http://www.ncbi.nlm.nih.gov/gene/?term=284672
MYPN	protein_coding	chr10:69865874-69971774	+	28.8294	88.1738	3.05847	1.61281	0.0199055	myopalladin	http://www.ncbi.nlm.nih.gov/gene/?term=84665
MIR1204	miRNA	chr8:128808208-128808274	+	2.78994	20.4305	7.32292	2.87242	0.0202397	microRNA 1204	http://www.ncbi.nlm.nih.gov/gene/?term=100302185
TRIM67	protein_coding	chr1:231298674-231357314	+	2.78994	20.4305	7.32292	2.87242	0.0202397	tripartite motif containing 67	http://www.ncbi.nlm.nih.gov/gene/?term=440730
EPHB1	protein_coding	chr3:134514099-134979309	+	77.1884	189.251	2.45181	1.29385	0.0204174	EPH receptor B1	http://www.ncbi.nlm.nih.gov/gene/?term=2047
TMEM51	protein_coding	chr1:15479028-15546976	+	172.976	68.8186	0.397849	-1.32971	0.0205022	transmembrane protein 51	http://www.ncbi.nlm.nih.gov/gene/?term=55092
ADAMTS16	protein_coding	chr5:5140443-5320415	+	82.7683	200.004	2.41643	1.27288	0.0206733	ADAM metallopeptidase with thrombospondin type 1 motif 16	http://www.ncbi.nlm.nih.gov/gene/?term=170690
PRKAA2	protein_coding	chr1:57110990-57181008	+	224.125	465.601	2.07741	1.05479	0.0206814	protein kinase AMP-activated catalytic subunit alpha 2	http://www.ncbi.nlm.nih.gov/gene/?term=5563
ID2	protein_coding	chr2:8822113-8824583	+	35.3393	102.153	2.89062	1.53138	0.0207136	inhibitor of DNA binding 2, HLH protein	http://www.ncbi.nlm.nih.gov/gene/?term=3398
ANGPT2	protein_coding	chr8:6357172-6420784	-	7.43985	34.4093	4.625	2.20945	0.0207363	angiopoietin 2	http://www.ncbi.nlm.nih.gov/gene/?term=285
ENSG00000253227.1	lincRNA	chr8:125283924-125289825	+	7.43985	34.4093	4.625	2.20945	0.0207363	None	http://asia.ensembl.org/Homo_sapiens/Gene/Idhistory?g=ENSG00000253227
KHDRBS2	protein_coding	chr6:62389865-62996132	-	22.3195	3.22587	0.144531	-2.79055	0.0212626	KH RNA binding domain containing, signal transduction associated 2	http://www.ncbi.nlm.nih.gov/gene/?term=202559
HIST1H3D	protein_coding	chr6:26197012-26199521	-	10.2298	41.9363	4.09943	2.03542	0.0213044	histone cluster 1 H3 family member d	http://www.ncbi.nlm.nih.gov/gene/?term=8351
TMEM239	protein_coding	chr20:2796948-2800930	+	20.4596	67.7433	3.31108	1.7273	0.0214468	transmembrane protein 239	http://www.ncbi.nlm.nih.gov/gene/?term=100288797
BEST3	protein_coding	chr12:70037288-70093196	-	29.7594	89.2491	2.99902	1.58449	0.0214539	bestrophin 3	http://www.ncbi.nlm.nih.gov/gene/?term=144453
ZNF765	protein_coding	chr19:53898397-53915262	+	50.219	133.336	2.65509	1.40876	0.0214609	zinc finger protein 765	http://www.ncbi.nlm.nih.gov/gene/?term=91661
ENSG00000257732.1	antisense	chr12:104656092-104674500	-	60.4488	17.2047	0.284615	-1.81291	0.0214951	None	http://asia.ensembl.org/Homo_sapiens/Gene/Idhistory?g=ENSG00000257732
CSDC2	protein_coding	chr22:41957014-41972670	+	40.9192	9.67762	0.236506	-2.08005	0.0218204	cold shock domain containing C2	http://www.ncbi.nlm.nih.gov/gene/?term=27254
AKR1D1	protein_coding	chr7:137761178-137803050	+	0	9.67762	Inf	Inf	0.0218717	aldo-keto reductase family 1 member D1	http://www.ncbi.nlm.nih.gov/gene/?term=6718
DOCK4-AS1	lncRNA	chr7:111448561-111461835	+	0	9.67762	Inf	Inf	0.0218717	DOCK4 antisense RNA 1	http://www.ncbi.nlm.nih.gov/gene/?term=100506413
ENSG00000233858.4	lincRNA	chr8:49502961-49507181	+	0	9.67762	Inf	Inf	0.0218717	None	http://asia.ensembl.org/Homo_sapiens/Gene/Idhistory?g=ENSG00000233858
ENSG00000249664.1	lincRNA	chr5:82308104-82308928	-	0	9.67762	Inf	Inf	0.0218717	None	http://asia.ensembl.org/Homo_sapiens/Gene/Idhistory?g=ENSG00000249664
ENSG00000255125.1	antisense	chr11:10804860-10823172	+	0	9.67762	Inf	Inf	0.0218717	None	http://asia.ensembl.org/Homo_sapiens/Gene/Idhistory?g=ENSG00000255125
KRT18P15	pseudogene	chr3:32300400-32301781	+	0	9.67762	Inf	Inf	0.0218717	keratin 18 pseudogene 15	http://www.ncbi.nlm.nih.gov/gene/?term=729211
LINC00469	lncRNA	chr17:71745409-71824676	-	0	9.67762	Inf	Inf	0.0218717	long intergenic non-protein coding RNA 469	http://www.ncbi.nlm.nih.gov/gene/?term=283982
FLRT2	protein_coding	chr14:85996369-86095040	+	207.386	432.267	2.08436	1.05961	0.0218798	fibronectin leucine rich transmembrane protein 2	http://www.ncbi.nlm.nih.gov/gene/?term=23768
KLRK1	protein_coding	chr12:10524952-10542653	-	14.8797	1.07529	0.0722656	-3.79055	0.0220099	killer cell lectin like receptor K1	http://www.ncbi.nlm.nih.gov/gene/?term=22914
ZNF112	protein_coding	chr19:44830706-44860856	-	67.8886	168.821	2.48673	1.31425	0.0220746	zinc finger protein 112	http://www.ncbi.nlm.nih.gov/gene/?term=7771
KLRC4-KLRK1	protein_coding	chr12:10524952-10562745	-	18.5996	2.15058	0.115625	-3.11247	0.0222341	KLRC4-KLRK1 readthrough	http://www.ncbi.nlm.nih.gov/gene/?term=100528032
LINC01770	lncRNA	chr1:1365537-1369953	-	18.5996	2.15058	0.115625	-3.11247	0.0222341	long intergenic non-protein coding RNA 1770	http://www.ncbi.nlm.nih.gov/gene/?term=102724312
S1PR3	protein_coding	chr9:91606324-91620070	+	18.5996	2.15058	0.115625	-3.11247	0.0222341	sphingosine-1-phosphate receptor 3	http://www.ncbi.nlm.nih.gov/gene/?term=1903
PTPRB	protein_coding	chr12:70909651-71031220	-	133.917	50.5387	0.377387	-1.40588	0.0222408	protein tyrosine phosphatase, receptor type B	http://www.ncbi.nlm.nih.gov/gene/?term=5787
ZNF17	protein_coding	chr19:57922515-57933307	+	79.0484	190.326	2.40772	1.26767	0.0226687	zinc finger protein 17	http://www.ncbi.nlm.nih.gov/gene/?term=7565
PINLYP	protein_coding	chr19:44080952-44086256	+	62.3087	156.992	2.51959	1.33319	0.0226884	phospholipase A2 inhibitor and LY6/PLAUR domain containing	http://www.ncbi.nlm.nih.gov/gene/?term=390940
WNT9A	protein_coding	chr1:228109165-228135676	-	72.5385	177.423	2.44591	1.29037	0.0227167	Wnt family member 9A	http://www.ncbi.nlm.nih.gov/gene/?term=7483
HILS1	misc_RNA	chr17:48248789-48249837	-	87.4182	29.0328	0.332114	-1.59025	0.0227509	histone linker H1 domain, spermatid-specific 1 (pseudogene)	http://www.ncbi.nlm.nih.gov/gene/?term=373861
RELL2	protein_coding	chr5:141016517-141020631	+	232.495	475.278	2.04425	1.03157	0.0229459	RELT like 2	http://www.ncbi.nlm.nih.gov/gene/?term=285613
CLK4	protein_coding	chr5:178029665-178054054	-	226.915	464.526	2.04713	1.0336	0.0232548	CDC like kinase 4	http://www.ncbi.nlm.nih.gov/gene/?term=57396
LOC101928796	lncRNA	chr21:47392884-47394867	+	9.29981	38.7105	4.1625	2.05745	0.0233774	uncharacterized LOC101928796	http://www.ncbi.nlm.nih.gov/gene/?term=101928796
VSIR	protein_coding	chr10:73507313-73533337	-	59.5188	17.2047	0.289062	-1.79055	0.0234831	V-set immunoregulatory receptor	http://www.ncbi.nlm.nih.gov/gene/?term=64115
APLF	protein_coding	chr2:68694691-68807294	+	22.3195	70.9692	3.17969	1.66888	0.0237247	aprataxin and PNKP like factor	http://www.ncbi.nlm.nih.gov/gene/?term=200558
ARSE	protein_coding	chrX:2852673-2886351	-	292.944	133.336	0.455159	-1.13556	0.0238297	arylsulfatase E (chondrodysplasia punctata 1)	http://www.ncbi.nlm.nih.gov/gene/?term=415
SLC29A3	protein_coding	chr10:73079010-73123147	+	56.7288	16.1294	0.284324	-1.81439	0.0238395	solute carrier family 29 member 3	http://www.ncbi.nlm.nih.gov/gene/?term=55315
HES2	protein_coding	chr1:6475292-6479979	-	426.861	206.456	0.48366	-1.04793	0.0238643	hes family bHLH transcription factor 2	http://www.ncbi.nlm.nih.gov/gene/?term=54626
C4orf36	protein_coding	chr4:87797358-87813575	-	10.2298	0	0	#NAME?	0.0241312	chromosome 4 open reading frame 36	http://www.ncbi.nlm.nih.gov/gene/?term=132989
CHI3L2	protein_coding	chr1:111770281-111786062	+	10.2298	0	0	#NAME?	0.0241312	chitinase 3 like 2	http://www.ncbi.nlm.nih.gov/gene/?term=1117
ENSG00000253774.1	lincRNA	chr8:8417404-8419634	+	10.2298	0	0	#NAME?	0.0241312	None	http://asia.ensembl.org/Homo_sapiens/Gene/Idhistory?g=ENSG00000253774
ENSG00000257534.1	lincRNA	chr12:54555849-54558236	-	10.2298	0	0	#NAME?	0.0241312	None	http://asia.ensembl.org/Homo_sapiens/Gene/Idhistory?g=ENSG00000257534
ENSG00000233559.1	lincRNA	chr7:130538479-130613408	+	53.9389	138.712	2.57166	1.3627	0.0241685	None	http://asia.ensembl.org/Homo_sapiens/Gene/Idhistory?g=ENSG00000233559
ENSG00000268756.1	antisense	chr19:39310806-39313863	+	7.43985	33.334	4.48047	2.16365	0.0243159	None	http://asia.ensembl.org/Homo_sapiens/Gene/Idhistory?g=ENSG00000268756
ENSG00000259345.1	antisense	chr15:39157523-39719396	-	51.149	13.9788	0.273295	-1.87147	0.0244129	None	http://asia.ensembl.org/Homo_sapiens/Gene/Idhistory?g=ENSG00000259345
METTL7A	protein_coding	chr12:51318534-51326300	+	48.359	12.9035	0.266827	-1.90602	0.0246033	methyltransferase like 7A	http://www.ncbi.nlm.nih.gov/gene/?term=25840
PCSK1N	protein_coding	chrX:48689502-48694040	-	138.567	53.7645	0.388003	-1.36586	0.0246114	proprotein convertase subtilisin/kexin type 1 inhibitor	http://www.ncbi.nlm.nih.gov/gene/?term=27344
AFAP1L2	protein_coding	chr10:116054583-116164537	-	343.163	161.294	0.47002	-1.0892	0.0247222	actin filament associated protein 1 like 2	http://www.ncbi.nlm.nih.gov/gene/?term=84632
ENSG00000254894.1	antisense	chr11:20141230-20142178	-	5.57989	27.9576	5.01042	2.32493	0.0247261	None	http://asia.ensembl.org/Homo_sapiens/Gene/Idhistory?g=ENSG00000254894
KRT18P63	pseudogene	chr4:17913247-17914667	+	5.57989	27.9576	5.01042	2.32493	0.0247261	keratin 18 pseudogene 63	http://www.ncbi.nlm.nih.gov/gene/?term=100288868
RSC1A1	protein_coding	chr1:15986208-15988525	+	222.265	452.697	2.03674	1.02626	0.0248558	regulator of solute carriers 1	http://www.ncbi.nlm.nih.gov/gene/?term=6248
UCP2	protein_coding	chr11:73685716-73693889	-	287.364	131.185	0.456513	-1.13127	0.0249014	uncoupling protein 2	http://www.ncbi.nlm.nih.gov/gene/?term=7351
PHOSPHO1	protein_coding	chr17:47300732-47308128	-	27.8994	5.37645	0.192708	-2.37551	0.02522	phosphoethanolamine/phosphocholine phosphatase	http://www.ncbi.nlm.nih.gov/gene/?term=162466
ZNF354A	protein_coding	chr5:178138522-178157703	-	167.397	352.695	2.10694	1.07515	0.0253678	zinc finger protein 354A	http://www.ncbi.nlm.nih.gov/gene/?term=6940
CSF2	protein_coding	chr5:131409485-131411863	+	173.906	364.524	2.09609	1.0677	0.0253764	colony stimulating factor 2	http://www.ncbi.nlm.nih.gov/gene/?term=1437
ZNF764	protein_coding	chr16:30565085-30569642	-	252.025	504.311	2.00104	1.00075	0.0255062	zinc finger protein 764	http://www.ncbi.nlm.nih.gov/gene/?term=92595
BUB1B-PAK6	protein_coding	chr15:40509629-40569688	+	68.8186	21.5058	0.3125	-1.67807	0.0255173	BUB1B-PAK6 readthrough	http://www.ncbi.nlm.nih.gov/gene/?term=106821730
STEAP3	protein_coding	chr2:119981384-120023228	+	438.951	215.058	0.489936	-1.02933	0.0255294	STEAP3 metalloreductase	http://www.ncbi.nlm.nih.gov/gene/?term=55240
ENSG00000273299.1	processed_transcript	chr7:90032748-90142705	+	2.78994	19.3552	6.9375	2.79442	0.0257019	None	http://asia.ensembl.org/Homo_sapiens/Gene/Idhistory?g=ENSG00000273299
MAPK10	protein_coding	chr4:86933449-87374283	-	2.78994	19.3552	6.9375	2.79442	0.0257019	mitogen-activated protein kinase 10	http://www.ncbi.nlm.nih.gov/gene/?term=5602
TTC39C-AS1	lncRNA	chr18:21574177-21595424	-	2.78994	19.3552	6.9375	2.79442	0.0257019	TTC39C antisense RNA 1	http://www.ncbi.nlm.nih.gov/gene/?term=102724246
ENSG00000270194.1	antisense	chr3:37283280-37285668	-	110.668	247.317	2.23477	1.16013	0.0257995	None	http://asia.ensembl.org/Homo_sapiens/Gene/Idhistory?g=ENSG00000270194
NR5A2	protein_coding	chr1:199996730-200146552	+	34.4093	96.7762	2.8125	1.49185	0.0258335	nuclear receptor subfamily 5 group A member 2	http://www.ncbi.nlm.nih.gov/gene/?term=2494
ZNF284	protein_coding	chr19:44576297-44593766	+	132.057	287.103	2.17408	1.1204	0.025853	zinc finger protein 284	http://www.ncbi.nlm.nih.gov/gene/?term=342909
RGS5	protein_coding	chr1:163112089-163291581	-	22.3195	69.8939	3.13151	1.64686	0.0259818	regulator of G protein signaling 5	http://www.ncbi.nlm.nih.gov/gene/?term=8490
LINS1	protein_coding	chr15:101109428-101142445	-	124.617	273.124	2.1917	1.13205	0.0259905	lines homolog 1	http://www.ncbi.nlm.nih.gov/gene/?term=55180
NYAP1	protein_coding	chr7:100081550-100092425	+	30.6894	6.45174	0.210227	-2.24998	0.0263276	neuronal tyrosine phosphorylated phosphoinositide-3-kinase adaptor 1	http://www.ncbi.nlm.nih.gov/gene/?term=222950
ZNF92	protein_coding	chr7:64838712-64866048	+	176.696	367.749	2.08125	1.05745	0.0264616	zinc finger protein 92	http://www.ncbi.nlm.nih.gov/gene/?term=168374
ESPN	protein_coding	chr1:6484848-6521004	+	328.283	154.842	0.471671	-1.08415	0.0266724	espin	http://www.ncbi.nlm.nih.gov/gene/?term=83715
NEXN-AS1	lncRNA	chr1:78347033-78355224	-	64.1687	156.992	2.44656	1.29075	0.0268951	NEXN antisense RNA 1	http://www.ncbi.nlm.nih.gov/gene/?term=374987
ENSG00000258183.1	lincRNA	chr12:90674671-90690024	+	0.929981	12.9035	13.875	3.79442	0.0269969	None	http://asia.ensembl.org/Homo_sapiens/Gene/Idhistory?g=ENSG00000258183
ENSG00000260742.1	antisense	chr2:182752578-182756390	-	0.929981	12.9035	13.875	3.79442	0.0269969	None	http://asia.ensembl.org/Homo_sapiens/Gene/Idhistory?g=ENSG00000260742
ENSG00000272129.1	lincRNA	chr6:81065141-81066576	+	0.929981	12.9035	13.875	3.79442	0.0269969	None	http://asia.ensembl.org/Homo_sapiens/Gene/Idhistory?g=ENSG00000272129
LINC01864	lncRNA	chr19:56578050-56590167	+	0.929981	12.9035	13.875	3.79442	0.0269969	long intergenic non-protein coding RNA 1864	http://www.ncbi.nlm.nih.gov/gene/?term=101928886
CLIC2	protein_coding	chrX:154505496-154563990	-	1.85996	16.1294	8.67188	3.11634	0.0270887	chloride intracellular channel 2	http://www.ncbi.nlm.nih.gov/gene/?term=1193
HIST1H2AH	protein_coding	chr6:27114861-27115341	+	1.85996	16.1294	8.67188	3.11634	0.0270887	histone cluster 1 H2A family member h	http://www.ncbi.nlm.nih.gov/gene/?term=85235
SNRPCP19	pseudogene	chr7:24945651-24946243	-	1.85996	16.1294	8.67188	3.11634	0.0270887	small nuclear ribonucleoprotein polypeptide C pseudogene 19	http://www.ncbi.nlm.nih.gov/gene/?term=100310849
SH3RF2	protein_coding	chr5:145316126-145442879	+	36.2693	100.002	2.75721	1.46321	0.0271217	SH3 domain containing ring finger 2	http://www.ncbi.nlm.nih.gov/gene/?term=153769
ATXN3L	protein_coding	chrX:13336766-13338518	-	40.9192	109.68	2.6804	1.42245	0.0272881	ataxin 3 like	http://www.ncbi.nlm.nih.gov/gene/?term=92552
ENSG00000260755.1	lincRNA	chr16:66543340-66543951	+	17.6696	2.15058	0.121711	-3.03847	0.0275273	None	http://asia.ensembl.org/Homo_sapiens/Gene/Idhistory?g=ENSG00000260755
PTGIR	protein_coding	chr19:47123725-47128354	-	17.6696	2.15058	0.121711	-3.03847	0.0275273	prostaglandin I2 receptor	http://www.ncbi.nlm.nih.gov/gene/?term=5739
ZNF440	protein_coding	chr19:11925107-11946016	+	208.316	422.589	2.0286	1.02048	0.027535	zinc finger protein 440	http://www.ncbi.nlm.nih.gov/gene/?term=126070
TSPAN11	protein_coding	chr12:31079838-31149537	+	317.124	149.465	0.471316	-1.08523	0.0276047	tetraspanin 11	http://www.ncbi.nlm.nih.gov/gene/?term=441631
ZNF222	protein_coding	chr19:44529494-44537263	+	74.3985	176.348	2.37031	1.24508	0.0276473	zinc finger protein 222	http://www.ncbi.nlm.nih.gov/gene/?term=7673
PDE4B	protein_coding	chr1:66258193-66840262	+	132.987	286.027	2.15079	1.10486	0.0279457	phosphodiesterase 4B	http://www.ncbi.nlm.nih.gov/gene/?term=5142
LOC339166	lncRNA	chr17:5675554-5834016	+	10.2298	39.7858	3.8892	1.95948	0.0280045	uncharacterized LOC339166	http://www.ncbi.nlm.nih.gov/gene/?term=339166
ALDH8A1	protein_coding	chr6:135238528-135271260	-	13.9497	1.07529	0.0770833	-3.69744	0.0282832	aldehyde dehydrogenase 8 family member A1	http://www.ncbi.nlm.nih.gov/gene/?term=64577
ENSG00000231367.1	lincRNA	chr2:38633861-38742882	-	13.9497	1.07529	0.0770833	-3.69744	0.0282832	None	http://asia.ensembl.org/Homo_sapiens/Gene/Idhistory?g=ENSG00000231367
NUS1P2	pseudogene	chr13:23489600-23491685	+	13.9497	1.07529	0.0770833	-3.69744	0.0282832	NUS1 dehydrodolichyl diphosphate synthase subunit pseudogene 2	http://www.ncbi.nlm.nih.gov/gene/?term=646208
ABCA10	protein_coding	chr17:67144148-67240956	-	69.7486	166.67	2.38958	1.25676	0.0284202	ATP binding cassette subfamily A member 10	http://www.ncbi.nlm.nih.gov/gene/?term=10349
BEND6	protein_coding	chr6:56819773-56892144	+	111.598	41.9363	0.375781	-1.41204	0.0285119	BEN domain containing 6	http://www.ncbi.nlm.nih.gov/gene/?term=221336
PTGES	protein_coding	chr9:132500615-132515344	-	167.397	69.8939	0.417535	-1.26003	0.0285268	prostaglandin E synthase	http://www.ncbi.nlm.nih.gov/gene/?term=9536
ZNF155	protein_coding	chr19:44488322-44502477	+	148.797	313.985	2.11016	1.07735	0.0286149	zinc finger protein 155	http://www.ncbi.nlm.nih.gov/gene/?term=7711
DLGAP1-AS2	lncRNA	chr18:3603735-3610087	+	92.9981	210.757	2.26625	1.18031	0.0288364	DLGAP1 antisense RNA 2	http://www.ncbi.nlm.nih.gov/gene/?term=84777
LOC171391	lncRNA	chr11:777578-784297	+	126.477	49.4634	0.391085	-1.35445	0.0292746	uncharacterized LOC171391	http://www.ncbi.nlm.nih.gov/gene/?term=171391
ALPP	protein_coding	chr2:233243244-233247599	+	164.607	68.8186	0.418079	-1.25815	0.0293954	alkaline phosphatase, placental	http://www.ncbi.nlm.nih.gov/gene/?term=250
ARHGEF37	protein_coding	chr5:148961135-149014527	+	271.554	125.809	0.463292	-1.11001	0.029427	Rho guanine nucleotide exchange factor 37	http://www.ncbi.nlm.nih.gov/gene/?term=389337
GJC2	protein_coding	chr1:228337415-228347527	+	429.651	213.983	0.498038	-1.00567	0.029514	gap junction protein gamma 2	http://www.ncbi.nlm.nih.gov/gene/?term=57165
TP53I11	protein_coding	chr11:44953899-44972857	-	166.467	69.8939	0.419867	-1.25199	0.0296753	tumor protein p53 inducible protein 11	http://www.ncbi.nlm.nih.gov/gene/?term=9537
HIST2H3D	protein_coding	chr1:149784780-149785236	-	5.57989	26.8823	4.81771	2.26835	0.0296839	histone cluster 2 H3 family member d	http://www.ncbi.nlm.nih.gov/gene/?term=653604
LINC00702	lncRNA	chr10:4249068-4286104	-	3.71992	21.5058	5.78125	2.53138	0.0297849	long intergenic non-protein coding RNA 702	http://www.ncbi.nlm.nih.gov/gene/?term=100652988
PLA2G4C-AS1	lncRNA	chr19:48564628-48568202	+	3.71992	21.5058	5.78125	2.53138	0.0297849	PLA2G4C antisense RNA 1	http://www.ncbi.nlm.nih.gov/gene/?term=106144526
CHRM3	protein_coding	chr1:239550230-240078750	+	132.057	281.726	2.13336	1.09313	0.0300443	cholinergic receptor muscarinic 3	http://www.ncbi.nlm.nih.gov/gene/?term=1131
ZNF763	protein_coding	chr19:12075869-12091214	+	26.9695	78.4962	2.91056	1.5413	0.0300809	zinc finger protein 763	http://www.ncbi.nlm.nih.gov/gene/?term=284390
ENSG00000250657.1	processed_transcript	chr4:43342892-43347617	+	13.0197	46.2375	3.55134	1.82836	0.0301057	None	http://asia.ensembl.org/Homo_sapiens/Gene/Idhistory?g=ENSG00000250657
SLC30A3	protein_coding	chr2:27477440-27498685	-	74.3985	174.197	2.34141	1.22738	0.030203	solute carrier family 30 member 3	http://www.ncbi.nlm.nih.gov/gene/?term=7781
SLC16A6	protein_coding	chr17:66263167-66287405	-	32.5493	90.3244	2.775	1.47249	0.0305136	solute carrier family 16 member 6	http://www.ncbi.nlm.nih.gov/gene/?term=9120
LOC102724450	lncRNA	chr1:6264900-6265840	-	43.7091	11.8282	0.270612	-1.8857	0.0306171	uncharacterized LOC102724450	http://www.ncbi.nlm.nih.gov/gene/?term=102724450
ENSG00000249456.1	sense_overlapping	chr10:126605712-126631450	+	37.1992	100.002	2.68828	1.42668	0.0307146	None	http://asia.ensembl.org/Homo_sapiens/Gene/Idhistory?g=ENSG00000249456
ENSG00000260367.1	antisense	chr16:28986294-28990145	-	20.4596	3.22587	0.15767	-2.66502	0.0309531	None	http://asia.ensembl.org/Homo_sapiens/Gene/Idhistory?g=ENSG00000260367
ENSG00000272690.1	lincRNA	chr3:75484499-75506637	+	20.4596	3.22587	0.15767	-2.66502	0.0309531	None	http://asia.ensembl.org/Homo_sapiens/Gene/Idhistory?g=ENSG00000272690
RFPL3S	lncRNA	chr22:32755893-32767251	-	20.4596	3.22587	0.15767	-2.66502	0.0309531	RFPL3 antisense	http://www.ncbi.nlm.nih.gov/gene/?term=10737
CNKSR3	protein_coding	chr6:154726433-154831753	-	167.397	344.093	2.05556	1.03953	0.0310774	CNKSR family member 3	http://www.ncbi.nlm.nih.gov/gene/?term=154043
FLNC	protein_coding	chr7:128470483-128499328	+	35.3393	8.60233	0.243421	-2.03847	0.0311193	filamin C	http://www.ncbi.nlm.nih.gov/gene/?term=2318
HNRNPA1P77	pseudogene	chr3:44886059-44886996	+	35.3393	8.60233	0.243421	-2.03847	0.0311193	heterogeneous nuclear ribonucleoprotein A1 pseudogene 77	http://www.ncbi.nlm.nih.gov/gene/?term=100421378
SLC4A8	protein_coding	chr12:51785101-51909547	+	160.887	67.7433	0.421062	-1.24789	0.031546	solute carrier family 4 member 8	http://www.ncbi.nlm.nih.gov/gene/?term=9498
ALG1L15P	pseudogene	chr3:155761918-155762739	-	0	8.60233	Inf	Inf	0.032551	asparagine-linked glycosylation 1-like 15, pseudogene	http://www.ncbi.nlm.nih.gov/gene/?term=730086
ANKRD20A18P	pseudogene	chr21:15436571-15441409	+	0	8.60233	Inf	Inf	0.032551	ankyrin repeat domain 20 family member A18, pseudogene	http://www.ncbi.nlm.nih.gov/gene/?term=391269
CNTN6	protein_coding	chr3:1134342-1445294	+	0	8.60233	Inf	Inf	0.032551	contactin 6	http://www.ncbi.nlm.nih.gov/gene/?term=27255
ENSG00000236120.2	lincRNA	chrX:5571462-5644346	-	0	8.60233	Inf	Inf	0.032551	None	http://asia.ensembl.org/Homo_sapiens/Gene/Idhistory?g=ENSG00000236120
ENSG00000254226.1	lincRNA	chr5:151329132-151650009	+	0	8.60233	Inf	Inf	0.032551	None	http://asia.ensembl.org/Homo_sapiens/Gene/Idhistory?g=ENSG00000254226
ENSG00000258695.2	antisense	chr14:73989582-73997314	+	0	8.60233	Inf	Inf	0.032551	None	http://asia.ensembl.org/Homo_sapiens/Gene/Idhistory?g=ENSG00000258695
ENSG00000259589.2	antisense	chr15:63967345-64005957	+	0	8.60233	Inf	Inf	0.032551	None	http://asia.ensembl.org/Homo_sapiens/Gene/Idhistory?g=ENSG00000259589
LOC101929998	lncRNA	chr7:153752670-153757655	-	0	8.60233	Inf	Inf	0.032551	uncharacterized LOC101929998	http://www.ncbi.nlm.nih.gov/gene/?term=101929998
NCAM1-AS1	lncRNA	chr11:113140254-113144623	-	0	8.60233	Inf	Inf	0.032551	NCAM1 antisense RNA1	http://www.ncbi.nlm.nih.gov/gene/?term=100288346
RPS2P51	pseudogene	chr19:16523472-16524437	+	0	8.60233	Inf	Inf	0.032551	ribosomal protein S2 pseudogene 51	http://www.ncbi.nlm.nih.gov/gene/?term=729679
TEX37	protein_coding	chr2:88824169-88829103	+	0	8.60233	Inf	Inf	0.032551	testis expressed 37	http://www.ncbi.nlm.nih.gov/gene/?term=200523
HOXD10	protein_coding	chr2:176981492-176984670	+	45.5691	116.131	2.54847	1.34963	0.0325791	homeobox D10	http://www.ncbi.nlm.nih.gov/gene/?term=3236
TUBBP10	pseudogene	chr1:53460232-53461889	+	2.78994	18.2799	6.55208	2.71195	0.0327393	tubulin beta class I pseudogene 10	http://www.ncbi.nlm.nih.gov/gene/?term=100418902
POU6F1	protein_coding	chr12:51580719-51611539	-	126.477	50.5387	0.399586	-1.32342	0.0327547	POU class 6 homeobox 1	http://www.ncbi.nlm.nih.gov/gene/?term=5463
ENSG00000265168.1	antisense	chr17:26900135-26901261	+	48.359	13.9788	0.289062	-1.79055	0.0328157	None	http://asia.ensembl.org/Homo_sapiens/Gene/Idhistory?g=ENSG00000265168
ENSG00000233825.1	antisense	chr10:32635427-32636107	+	4.64991	23.6564	5.0875	2.34696	0.0330633	None	http://asia.ensembl.org/Homo_sapiens/Gene/Idhistory?g=ENSG00000233825
ENSG00000263683.1	lincRNA	chr7:30589833-30591185	+	4.64991	23.6564	5.0875	2.34696	0.0330633	None	http://asia.ensembl.org/Homo_sapiens/Gene/Idhistory?g=ENSG00000263683
AFF2	protein_coding	chrX:147582139-148082193	+	9.29981	0	0	#NAME?	0.033105	AF4/FMR2 family member 2	http://www.ncbi.nlm.nih.gov/gene/?term=2334
HNRNPA1P4	pseudogene	chr8:83203143-83204626	-	9.29981	0	0	#NAME?	0.033105	heterogeneous nuclear ribonucleoprotein A1 pseudogene 4	http://www.ncbi.nlm.nih.gov/gene/?term=389674
KCNJ10	protein_coding	chr1:160007257-160040051	-	9.29981	0	0	#NAME?	0.033105	potassium voltage-gated channel subfamily J member 10	http://www.ncbi.nlm.nih.gov/gene/?term=3766
ENSG00000256083.1	antisense	chr12:66328557-66342259	-	25.1095	73.1198	2.91204	1.54203	0.0332892	None	http://asia.ensembl.org/Homo_sapiens/Gene/Idhistory?g=ENSG00000256083
NCF2	protein_coding	chr1:183524697-183560056	-	12.0898	43.0116	3.55769	1.83094	0.0335153	neutrophil cytosolic factor 2	http://www.ncbi.nlm.nih.gov/gene/?term=4688
TMEM216	protein_coding	chr11:61159832-61166335	+	119.968	255.919	2.13324	1.09304	0.0335411	transmembrane protein 216	http://www.ncbi.nlm.nih.gov/gene/?term=51259
ZNF430	protein_coding	chr19:21203426-21242852	+	166.467	338.717	2.03474	1.02485	0.0339214	zinc finger protein 430	http://www.ncbi.nlm.nih.gov/gene/?term=80264
ZNF671	protein_coding	chr19:58231115-58238995	-	125.547	265.597	2.11551	1.08101	0.0339552	zinc finger protein 671	http://www.ncbi.nlm.nih.gov/gene/?term=79891
ZNF670	protein_coding	chr1:247197940-247242115	-	96.718	212.908	2.20132	1.13837	0.0340832	zinc finger protein 670	http://www.ncbi.nlm.nih.gov/gene/?term=93474
ENSG00000239482.2	lincRNA	chr3:112021325-112051638	+	16.7397	2.15058	0.128472	-2.96047	0.034169	None	http://asia.ensembl.org/Homo_sapiens/Gene/Idhistory?g=ENSG00000239482
FAM167B	protein_coding	chr1:32712818-32714461	+	92.9981	34.4093	0.37	-1.4344	0.0343114	family with sequence similarity 167 member B	http://www.ncbi.nlm.nih.gov/gene/?term=84734
ENSG00000268536.1	lincRNA	chr19:4785132-4791219	-	26.0395	5.37645	0.206473	-2.27597	0.0343834	None	http://asia.ensembl.org/Homo_sapiens/Gene/Idhistory?g=ENSG00000268536
PPIAP11	pseudogene	chr5:81305209-81305959	-	26.0395	5.37645	0.206473	-2.27597	0.0343834	peptidylprolyl isomerase A pseudogene 11	http://www.ncbi.nlm.nih.gov/gene/?term=5483
TMEM145	protein_coding	chr19:42817477-42829214	+	26.0395	5.37645	0.206473	-2.27597	0.0343834	transmembrane protein 145	http://www.ncbi.nlm.nih.gov/gene/?term=284339
CASZ1	protein_coding	chr1:10696661-10856733	-	133.917	54.8398	0.409505	-1.28805	0.0345	castor zinc finger 1	http://www.ncbi.nlm.nih.gov/gene/?term=54897
LOC100288842	misc_RNA	chr9:123555775-123561009	+	15.8097	51.614	3.26471	1.70695	0.0347415	UDP-GlcNAc:betaGal beta-1,3-N-acetylglucosaminyltransferase 5 pseudogene	http://www.ncbi.nlm.nih.gov/gene/?term=100288842
LUM	protein_coding	chr12:91497232-91505542	-	206.456	93.5503	0.453125	-1.14202	0.035405	lumican	http://www.ncbi.nlm.nih.gov/gene/?term=4060
CFAP43	protein_coding	chr10:105889646-105992135	-	5.57989	25.807	4.625	2.20945	0.035679	cilia and flagella associated protein 43	http://www.ncbi.nlm.nih.gov/gene/?term=80217
ENSG00000272508.1	processed_transcript	chr10:88753189-88784489	+	1.85996	15.0541	8.09375	3.01681	0.0356866	None	http://asia.ensembl.org/Homo_sapiens/Gene/Idhistory?g=ENSG00000272508
GTF2IP12	misc_RNA	chr4:120370725-120375783	-	1.85996	15.0541	8.09375	3.01681	0.0356866	general transcription factor IIi pseudogene 12	http://www.ncbi.nlm.nih.gov/gene/?term=101926918
LOC100133050	misc_RNA	chr5:99715209-99723958	-	1.85996	15.0541	8.09375	3.01681	0.0356866	glucuronidase beta pseudogene	http://www.ncbi.nlm.nih.gov/gene/?term=100133050
THEGL	protein_coding	chr4:57396775-57469489	+	1.85996	15.0541	8.09375	3.01681	0.0356866	theg spermatid protein like	http://www.ncbi.nlm.nih.gov/gene/?term=100506564
ENSG00000258048.1	lincRNA	chr12:80083924-80172231	+	115.318	245.166	2.12601	1.08815	0.03598	None	http://asia.ensembl.org/Homo_sapiens/Gene/Idhistory?g=ENSG00000258048
HLA-H	misc_RNA	chr6:29855350-29858856	+	172.976	347.319	2.0079	1.00568	0.0362451	major histocompatibility complex, class I, H (pseudogene)	http://www.ncbi.nlm.nih.gov/gene/?term=3136
SEC14L4	protein_coding	chr22:30884889-30901698	-	118.108	47.3128	0.400591	-1.3198	0.036365	SEC14 like lipid binding 4	http://www.ncbi.nlm.nih.gov/gene/?term=284904
MATN2	protein_coding	chr8:98881249-99048948	+	13.0197	1.07529	0.0825893	-3.5979	0.0364869	matrilin 2	http://www.ncbi.nlm.nih.gov/gene/?term=4147
PPP2R2B	protein_coding	chr5:145969067-146461083	-	13.0197	1.07529	0.0825893	-3.5979	0.0364869	protein phosphatase 2 regulatory subunit Bbeta	http://www.ncbi.nlm.nih.gov/gene/?term=5521
TUBAL3	protein_coding	chr10:5435061-5446793	-	13.0197	1.07529	0.0825893	-3.5979	0.0364869	tubulin alpha like 3	http://www.ncbi.nlm.nih.gov/gene/?term=79861
BIN1	protein_coding	chr2:127805599-127864903	-	242.725	113.981	0.469588	-1.09053	0.0365345	bridging integrator 1	http://www.ncbi.nlm.nih.gov/gene/?term=274
RASSF5	protein_coding	chr1:206680863-206762616	+	145.077	61.2916	0.422476	-1.24306	0.0367223	Ras association domain family member 5	http://www.ncbi.nlm.nih.gov/gene/?term=83593
CCDC144A	protein_coding	chr17:16593639-16678313	+	10.2298	37.6352	3.67898	1.8793	0.036864	coiled-coil domain containing 144A	http://www.ncbi.nlm.nih.gov/gene/?term=9720
LOC101928841	protein_coding	chr13:114053925-114068708	-	29.7594	81.7221	2.74609	1.45738	0.0368702	collagen alpha-1(II) chain-like	http://www.ncbi.nlm.nih.gov/gene/?term=101928841
KREMEN1	protein_coding	chr22:29469066-29564321	+	146.937	62.3669	0.424446	-1.23635	0.0370514	kringle containing transmembrane protein 1	http://www.ncbi.nlm.nih.gov/gene/?term=83999
ICAM4	protein_coding	chr19:10397643-10399260	+	3.71992	20.4305	5.49219	2.45738	0.0370625	intercellular adhesion molecule 4 (Landsteiner-Wiener blood group)	http://www.ncbi.nlm.nih.gov/gene/?term=3386
LINC01605	lncRNA	chr8:37263982-37378904	-	44.6391	12.9035	0.289062	-1.79055	0.0371155	long intergenic non-protein coding RNA 1605	http://www.ncbi.nlm.nih.gov/gene/?term=100507420
RNASET2	protein_coding	chr6:167343004-167370077	-	197.156	89.2491	0.452683	-1.14343	0.0371786	ribonuclease T2	http://www.ncbi.nlm.nih.gov/gene/?term=8635
ADGRE4P	misc_RNA	chr19:6952511-6990857	-	0.929981	11.8282	12.7188	3.66888	0.0372889	adhesion G protein-coupled receptor E4, pseudogene	http://www.ncbi.nlm.nih.gov/gene/?term=326342
BCAS1	protein_coding	chr20:52560077-52687304	-	0.929981	11.8282	12.7188	3.66888	0.0372889	breast carcinoma amplified sequence 1	http://www.ncbi.nlm.nih.gov/gene/?term=8537
ENSG00000243410.1	antisense	chr3:63997640-64001922	+	0.929981	11.8282	12.7188	3.66888	0.0372889	None	http://asia.ensembl.org/Homo_sapiens/Gene/Idhistory?g=ENSG00000243410
FAM90A12P	pseudogene	chr8:7884596-7889827	-	0.929981	11.8282	12.7188	3.66888	0.0372889	Putative protein FAM90A12	http://www.ncbi.nlm.nih.gov/gene/?term=645879
LOC100420062	pseudogene	chr17:33923539-33924149	-	0.929981	11.8282	12.7188	3.66888	0.0372889	transmembrane protein 160 pseudogene	http://www.ncbi.nlm.nih.gov/gene/?term=100420062
LOC100507250	lncRNA	chr12:69068151-69080639	-	0.929981	11.8282	12.7188	3.66888	0.0372889	uncharacterized LOC100507250	http://www.ncbi.nlm.nih.gov/gene/?term=100507250
OR7E91P	misc_RNA	chr2:71251205-71257061	+	0.929981	11.8282	12.7188	3.66888	0.0372889	olfactory receptor family 7 subfamily E member 91 pseudogene	http://www.ncbi.nlm.nih.gov/gene/?term=79315
RFPL4A	protein_coding	chr19:56270507-56274541	+	0.929981	11.8282	12.7188	3.66888	0.0372889	ret finger protein like 4A	http://www.ncbi.nlm.nih.gov/gene/?term=342931
RPL12P42	pseudogene	chr19:13268724-13269688	-	0.929981	11.8282	12.7188	3.66888	0.0372889	ribosomal protein L12 pseudogene 42	http://www.ncbi.nlm.nih.gov/gene/?term=100129394
HCG4	lncRNA	chr6:29758808-29760850	-	22.3195	65.5927	2.9388	1.55523	0.0373492	HLA complex group 4 (non-protein coding)	http://www.ncbi.nlm.nih.gov/gene/?term=54435
RPL17P22	pseudogene	chr5:55432771-55433405	+	19.5296	3.22587	0.165179	-2.5979	0.0374535	ribosomal protein L17 pseudogene 22	http://www.ncbi.nlm.nih.gov/gene/?term=727984
PROX1	protein_coding	chr1:214161278-214214853	+	114.388	241.94	2.11509	1.08072	0.0377207	prospero homeobox 1	http://www.ncbi.nlm.nih.gov/gene/?term=5629
ENSG00000267045.1	lincRNA	chr19:45741890-45748628	-	102.298	39.7858	0.38892	-1.36245	0.0380853	None	http://asia.ensembl.org/Homo_sapiens/Gene/Idhistory?g=ENSG00000267045
NMRK1	protein_coding	chr9:77675493-77703240	-	127.407	52.6892	0.413549	-1.27387	0.038734	nicotinamide riboside kinase 1	http://www.ncbi.nlm.nih.gov/gene/?term=54981
CHEK2P2	misc_RNA	chr15:20487997-20496811	+	39.0592	10.7529	0.275298	-1.86094	0.0387649	checkpoint kinase 2 pseudogene 2	http://www.ncbi.nlm.nih.gov/gene/?term=646096
FAM19A3	protein_coding	chr1:113263189-113269857	+	39.0592	10.7529	0.275298	-1.86094	0.0387649	family with sequence similarity 19 member A3, C-C motif chemokine like	http://www.ncbi.nlm.nih.gov/gene/?term=284467
MYOM3	protein_coding	chr1:24382531-24438665	-	39.0592	10.7529	0.275298	-1.86094	0.0387649	myomesin 3	http://www.ncbi.nlm.nih.gov/gene/?term=127294
ENSG00000267705.1	lincRNA	chr18:56419411-56421130	-	22.3195	4.30116	0.192708	-2.37551	0.0392866	None	http://asia.ensembl.org/Homo_sapiens/Gene/Idhistory?g=ENSG00000267705
MIR210HG	lncRNA	chr11:565657-568457	-	86.4882	32.2587	0.372984	-1.42281	0.0393332	MIR210 host gene	http://www.ncbi.nlm.nih.gov/gene/?term=100506211
ADTRP	protein_coding	chr6:11713888-11779280	-	7.43985	30.1081	4.04688	2.01681	0.0393801	androgen dependent TFPI regulating protein	http://www.ncbi.nlm.nih.gov/gene/?term=84830
ENSG00000269947.1	lincRNA	chr17:8181081-8181754	+	36.2693	9.67762	0.266827	-1.90602	0.0394695	None	http://asia.ensembl.org/Homo_sapiens/Gene/Idhistory?g=ENSG00000269947
PCYT1B	protein_coding	chrX:24576204-24690979	-	141.357	60.2163	0.425987	-1.23112	0.0396527	phosphate cytidylyltransferase 1, choline, beta	http://www.ncbi.nlm.nih.gov/gene/?term=9468
HIST2H2BA	misc_RNA	chr1:120906034-120914842	+	53.0089	126.884	2.39364	1.25921	0.0400531	histone cluster 2 H2B family member a (pseudogene)	http://www.ncbi.nlm.nih.gov/gene/?term=337875
KDELR3	protein_coding	chr22:38864067-38879452	+	294.804	145.164	0.492409	-1.02207	0.0401298	KDEL endoplasmic reticulum protein retention receptor 3	http://www.ncbi.nlm.nih.gov/gene/?term=11015
ASIC4	protein_coding	chr2:220378892-220403494	+	25.1095	5.37645	0.21412	-2.22351	0.0402047	acid sensing ion channel subunit family member 4	http://www.ncbi.nlm.nih.gov/gene/?term=55515
SHC3	protein_coding	chr9:91620686-91793682	-	25.1095	5.37645	0.21412	-2.22351	0.0402047	SHC adaptor protein 3	http://www.ncbi.nlm.nih.gov/gene/?term=53358
CDH23	protein_coding	chr10:73156691-73575704	+	4.64991	22.5811	4.85625	2.27984	0.0403895	cadherin related 23	http://www.ncbi.nlm.nih.gov/gene/?term=64072
RCSD1	protein_coding	chr1:167599430-167677933	+	4.64991	22.5811	4.85625	2.27984	0.0403895	RCSD domain containing 1	http://www.ncbi.nlm.nih.gov/gene/?term=92241
TNFRSF10D	protein_coding	chr8:22993101-23021543	-	4.64991	22.5811	4.85625	2.27984	0.0403895	TNF receptor superfamily member 10d	http://www.ncbi.nlm.nih.gov/gene/?term=8793
CFAP57	protein_coding	chr1:43638001-43720029	+	23.2495	66.668	2.8675	1.51979	0.0404248	cilia and flagella associated protein 57	http://www.ncbi.nlm.nih.gov/gene/?term=149465
MFSD13A	protein_coding	chr10:104221170-104236802	+	227.845	107.529	0.471939	-1.08333	0.0404399	major facilitator superfamily domain containing 13A	http://www.ncbi.nlm.nih.gov/gene/?term=79847
EGR3	protein_coding	chr8:22545174-22550815	-	123.687	255.919	2.06908	1.04899	0.0407677	early growth response 3	http://www.ncbi.nlm.nih.gov/gene/?term=1960
GPR17	protein_coding	chr2:128403439-128410213	+	63.2387	21.5058	0.340074	-1.55608	0.0409046	G protein-coupled receptor 17	http://www.ncbi.nlm.nih.gov/gene/?term=2840
TMEM255A	protein_coding	chrX:119392505-119445391	-	96.718	37.6352	0.389123	-1.3617	0.0411153	transmembrane protein 255A	http://www.ncbi.nlm.nih.gov/gene/?term=55026
SH3D21	protein_coding	chr1:36771994-36786948	+	295.734	146.24	0.494497	-1.01597	0.0411198	SH3 domain containing 21	http://www.ncbi.nlm.nih.gov/gene/?term=79729
ENSG00000237200.1	sense_intronic	chr1:22843967-22846201	+	2.78994	17.2047	6.16667	2.62449	0.0418261	None	http://asia.ensembl.org/Homo_sapiens/Gene/Idhistory?g=ENSG00000237200
ENSG00000267138.1	sense_intronic	chr19:3754618-3756657	-	2.78994	17.2047	6.16667	2.62449	0.0418261	None	http://asia.ensembl.org/Homo_sapiens/Gene/Idhistory?g=ENSG00000267138
ENSG00000269553.1	sense_intronic	chr19:35821746-35822823	+	2.78994	17.2047	6.16667	2.62449	0.0418261	None	http://asia.ensembl.org/Homo_sapiens/Gene/Idhistory?g=ENSG00000269553
PELI2	protein_coding	chr14:56585093-56768031	+	86.4882	188.176	2.17574	1.12151	0.0421672	pellino E3 ubiquitin protein ligase family member 2	http://www.ncbi.nlm.nih.gov/gene/?term=57161
ZNF681	protein_coding	chr19:23921997-23941693	-	132.987	270.973	2.03759	1.02686	0.0423345	zinc finger protein 681	http://www.ncbi.nlm.nih.gov/gene/?term=148213
CPNE5	protein_coding	chr6:36708555-36807220	-	15.8097	2.15058	0.136029	-2.87801	0.0425222	copine 5	http://www.ncbi.nlm.nih.gov/gene/?term=57699
ENSG00000266717.1	antisense	chr17:65947001-65947862	-	15.8097	2.15058	0.136029	-2.87801	0.0425222	None	http://asia.ensembl.org/Homo_sapiens/Gene/Idhistory?g=ENSG00000266717
FAM35DP	misc_RNA	chr10:47379720-47421238	+	15.8097	2.15058	0.136029	-2.87801	0.0425222	family with sequence similarity 35, member A pseudogene	http://www.ncbi.nlm.nih.gov/gene/?term=439965
PRDM13	protein_coding	chr6:100054650-100063454	+	15.8097	2.15058	0.136029	-2.87801	0.0425222	PR/SET domain 13	http://www.ncbi.nlm.nih.gov/gene/?term=59336
FABP7	protein_coding	chr6:123070346-123105222	+	48.359	15.0541	0.311298	-1.68363	0.042709	fatty acid binding protein 7	http://www.ncbi.nlm.nih.gov/gene/?term=2173
CCL2	protein_coding	chr17:32582296-32584222	+	110.668	45.1622	0.408088	-1.29305	0.0433378	C-C motif chemokine ligand 2	http://www.ncbi.nlm.nih.gov/gene/?term=6347
LDB2	protein_coding	chr4:16503157-16900432	-	14.8797	47.3128	3.17969	1.66888	0.0433668	LIM domain binding 2	http://www.ncbi.nlm.nih.gov/gene/?term=9079
UBE2Q2P1	misc_RNA	chr15:85070427-85114026	-	13.9497	45.1622	3.2375	1.69488	0.0434035	ubiquitin conjugating enzyme E2 Q2 pseudogene 1	http://www.ncbi.nlm.nih.gov/gene/?term=388165
TNK2-AS1	lncRNA	chr3:195634947-195640135	+	38.1292	10.7529	0.282012	-1.82617	0.0434143	TNK2 antisense RNA 1	http://www.ncbi.nlm.nih.gov/gene/?term=100128262
GOLGA8B	protein_coding	chr15:34817483-34875771	-	78.1184	172.047	2.20238	1.13906	0.0435638	golgin A8 family member B	http://www.ncbi.nlm.nih.gov/gene/?term=440270
LINC01291	lncRNA	chr2:75136258-75165545	+	51.149	121.508	2.37557	1.24827	0.0439155	long intergenic non-protein coding RNA 1291	http://www.ncbi.nlm.nih.gov/gene/?term=102724515
FRMPD4	protein_coding	chrX:12156585-12742642	+	48.359	116.131	2.40144	1.2639	0.0439627	FERM and PDZ domain containing 4	http://www.ncbi.nlm.nih.gov/gene/?term=9758
LOC102723828	lncRNA	chr4:31999001-32157028	+	50.219	119.357	2.37674	1.24898	0.044768	None	http://www.ncbi.nlm.nih.gov/gene/?term=LOC102723828
KLF15	protein_coding	chr3:126061478-126076236	-	115.318	237.639	2.06074	1.04316	0.0451919	Kruppel like factor 15	http://www.ncbi.nlm.nih.gov/gene/?term=28999
RPL32P24	pseudogene	chr11:82923995-82924493	+	21.3896	61.2916	2.86549	1.51878	0.045342	ribosomal protein L32 pseudogene 24	http://www.ncbi.nlm.nih.gov/gene/?term=100271489
CNFN	protein_coding	chr19:42891171-42894444	-	32.5493	8.60233	0.264286	-1.91983	0.0454466	cornifelin	http://www.ncbi.nlm.nih.gov/gene/?term=84518
ENSG00000273443.1	lincRNA	chr1:997588-998668	-	49.289	117.207	2.37795	1.24972	0.0456477	None	http://asia.ensembl.org/Homo_sapiens/Gene/Idhistory?g=ENSG00000273443
AK7	protein_coding	chr14:96858448-96955764	+	8.36983	0	0	#NAME?	0.0457613	adenylate kinase 7	http://www.ncbi.nlm.nih.gov/gene/?term=122481
ATP12A	protein_coding	chr13:25254549-25285923	+	8.36983	0	0	#NAME?	0.0457613	ATPase H+/K+ transporting non-gastric alpha2 subunit	http://www.ncbi.nlm.nih.gov/gene/?term=479
ATP6V0D2	protein_coding	chr8:87111139-87166454	+	8.36983	0	0	#NAME?	0.0457613	ATPase H+ transporting V0 subunit d2	http://www.ncbi.nlm.nih.gov/gene/?term=245972
C1orf234	protein_coding	chr1:23337327-23342343	-	8.36983	0	0	#NAME?	0.0457613	None	http://www.ncbi.nlm.nih.gov/gene/?term=C1orf234
DMC1	protein_coding	chr22:38914954-38966201	-	8.36983	0	0	#NAME?	0.0457613	DNA meiotic recombinase 1	http://www.ncbi.nlm.nih.gov/gene/?term=11144
ENSG00000186842.4	lincRNA	chr21:33944548-33948191	-	8.36983	0	0	#NAME?	0.0457613	None	http://asia.ensembl.org/Homo_sapiens/Gene/Idhistory?g=ENSG00000186842
ENSG00000235664.1	lincRNA	chr7:22928990-22980809	-	8.36983	0	0	#NAME?	0.0457613	None	http://asia.ensembl.org/Homo_sapiens/Gene/Idhistory?g=ENSG00000235664
ENSG00000255237.1	antisense	chr11:462930-463899	-	8.36983	0	0	#NAME?	0.0457613	None	http://asia.ensembl.org/Homo_sapiens/Gene/Idhistory?g=ENSG00000255237
KRT83	protein_coding	chr12:52708085-52715182	-	8.36983	0	0	#NAME?	0.0457613	keratin 83	http://www.ncbi.nlm.nih.gov/gene/?term=3889
LOC101269108	pseudogene	chr15:23181945-23183282	+	8.36983	0	0	#NAME?	0.0457613	zinc finger FYVE-type containing 9 pseudogene	http://www.ncbi.nlm.nih.gov/gene/?term=101269108
PPP1R14A	protein_coding	chr19:38741877-38747231	-	8.36983	0	0	#NAME?	0.0457613	protein phosphatase 1 regulatory inhibitor subunit 14A	http://www.ncbi.nlm.nih.gov/gene/?term=94274
RPL7AP30	pseudogene	chr4:113709180-113710056	-	8.36983	0	0	#NAME?	0.0457613	ribosomal protein L7a pseudogene 30	http://www.ncbi.nlm.nih.gov/gene/?term=441034
ENSG00000255402.1	antisense	chr8:110986172-110987010	+	3.71992	19.3552	5.20312	2.37938	0.0462184	None	http://asia.ensembl.org/Homo_sapiens/Gene/Idhistory?g=ENSG00000255402
CBWD4P	pseudogene	chr9:70181086-70214888	-	29.7594	7.52703	0.25293	-1.98319	0.0462639	COBW domain containing 4 pseudogene	http://www.ncbi.nlm.nih.gov/gene/?term=653510
PDX1	protein_coding	chr13:28494168-28500451	+	29.7594	7.52703	0.25293	-1.98319	0.0462639	pancreatic and duodenal homeobox 1	http://www.ncbi.nlm.nih.gov/gene/?term=3651
ENSG00000259644.1	sense_intronic	chr15:30020390-30021735	-	7.43985	29.0328	3.90234	1.96434	0.0463102	None	http://asia.ensembl.org/Homo_sapiens/Gene/Idhistory?g=ENSG00000259644
ZNF141	protein_coding	chr4:331596-367691	+	7.43985	29.0328	3.90234	1.96434	0.0463102	zinc finger protein 141	http://www.ncbi.nlm.nih.gov/gene/?term=7700
LOC101927204	lncRNA	chr11:58901445-58910281	-	39.9892	98.9267	2.47384	1.30675	0.0463944	uncharacterized LOC101927204	http://www.ncbi.nlm.nih.gov/gene/?term=101927204
PLEK2	protein_coding	chr14:67853696-67878917	-	21.3896	4.30116	0.201087	-2.31411	0.0466916	pleckstrin 2	http://www.ncbi.nlm.nih.gov/gene/?term=26499
RN7SL689P	pseudogene	chr5:122358184-122358478	-	21.3896	4.30116	0.201087	-2.31411	0.0466916	RNA, 7SL, cytoplasmic 689, pseudogene	http://www.ncbi.nlm.nih.gov/gene/?term=106481111
ENSG00000229502.1	antisense	chr6:158293603-158296242	-	1.85996	13.9788	7.51562	2.90989	0.0471956	None	http://asia.ensembl.org/Homo_sapiens/Gene/Idhistory?g=ENSG00000229502
HRH4	protein_coding	chr18:22040593-22059921	+	1.85996	13.9788	7.51562	2.90989	0.0471956	histamine receptor H4	http://www.ncbi.nlm.nih.gov/gene/?term=59340
LOC101927854	lncRNA	chr3:24192815-24231447	+	1.85996	13.9788	7.51562	2.90989	0.0471956	uncharacterized LOC101927854	http://www.ncbi.nlm.nih.gov/gene/?term=101927854
POTEG	protein_coding	chr14:19553365-19584942	+	1.85996	13.9788	7.51562	2.90989	0.0471956	POTE ankyrin domain family member G	http://www.ncbi.nlm.nih.gov/gene/?term=404785
RPS10P6	pseudogene	chr1:151529885-151530463	+	1.85996	13.9788	7.51562	2.90989	0.0471956	ribosomal protein S10 pseudogene 6	http://www.ncbi.nlm.nih.gov/gene/?term=729374
ENSG00000261123.1	sense_intronic	chr16:2144831-2147027	-	12.0898	1.07529	0.0889423	-3.49099	0.0472564	None	http://asia.ensembl.org/Homo_sapiens/Gene/Idhistory?g=ENSG00000261123
OMG	protein_coding	chr17:29621668-29624380	-	12.0898	1.07529	0.0889423	-3.49099	0.0472564	oligodendrocyte myelin glycoprotein	http://www.ncbi.nlm.nih.gov/gene/?term=4974
ZNF442	protein_coding	chr19:12460185-12476475	-	32.5493	83.8727	2.57679	1.36557	0.0473079	zinc finger protein 442	http://www.ncbi.nlm.nih.gov/gene/?term=79973
LRP5L	protein_coding	chr22:25747385-25777544	-	50.219	118.282	2.35532	1.23593	0.0473441	LDL receptor related protein 5 like	http://www.ncbi.nlm.nih.gov/gene/?term=91355
FBXO8	protein_coding	chr4:175157809-175205402	-	47.429	112.906	2.38051	1.25127	0.0474934	F-box protein 8	http://www.ncbi.nlm.nih.gov/gene/?term=26269
EVI2A	protein_coding	chr17:29643428-29648767	-	81.8383	176.348	2.15483	1.10757	0.0478912	ecotropic viral integration site 2A	http://www.ncbi.nlm.nih.gov/gene/?term=2123
NR4A3	protein_coding	chr9:102584137-102629173	+	35.3393	89.2491	2.52549	1.33657	0.0479042	nuclear receptor subfamily 4 group A member 3	http://www.ncbi.nlm.nih.gov/gene/?term=8013
HLA-L	misc_RNA	chr6:30227339-30234728	+	64.1687	144.089	2.24547	1.16702	0.0480115	major histocompatibility complex, class I, L (pseudogene)	http://www.ncbi.nlm.nih.gov/gene/?term=3139
UBA7	protein_coding	chr3:49842638-49851391	-	162.747	74.1951	0.455893	-1.13323	0.0482719	ubiquitin like modifier activating enzyme 7	http://www.ncbi.nlm.nih.gov/gene/?term=7318
RILP	protein_coding	chr17:1549444-1553392	-	148.797	66.668	0.448047	-1.15828	0.0486939	Rab interacting lysosomal protein	http://www.ncbi.nlm.nih.gov/gene/?term=83547
HIST2H2BC	misc_RNA	chr1:149821759-149822340	-	13.9497	44.0869	3.16042	1.66011	0.0488016	histone cluster 2 H2B family member c (pseudogene)	http://www.ncbi.nlm.nih.gov/gene/?term=337873
EFCAB9	protein_coding	chr5:171621176-171630458	+	0	7.52703	Inf	Inf	0.0490076	EF-hand calcium binding domain 9	http://www.ncbi.nlm.nih.gov/gene/?term=285588
ENSG00000231519.1	antisense	chr7:30109274-30114731	-	0	7.52703	Inf	Inf	0.0490076	None	http://asia.ensembl.org/Homo_sapiens/Gene/Idhistory?g=ENSG00000231519
ENSG00000237877.2	lincRNA	chr2:186898222-186946072	-	0	7.52703	Inf	Inf	0.0490076	None	http://asia.ensembl.org/Homo_sapiens/Gene/Idhistory?g=ENSG00000237877
ENSG00000250137.1	antisense	chr4:23562546-23770275	+	0	7.52703	Inf	Inf	0.0490076	None	http://asia.ensembl.org/Homo_sapiens/Gene/Idhistory?g=ENSG00000250137
ENSG00000254224.1	antisense	chr8:97247655-97250262	+	0	7.52703	Inf	Inf	0.0490076	None	http://asia.ensembl.org/Homo_sapiens/Gene/Idhistory?g=ENSG00000254224
ENSG00000255395.1	antisense	chr11:74810217-74851193	-	0	7.52703	Inf	Inf	0.0490076	None	http://asia.ensembl.org/Homo_sapiens/Gene/Idhistory?g=ENSG00000255395
ENSG00000258717.1	lincRNA	chr14:101142267-101146221	-	0	7.52703	Inf	Inf	0.0490076	None	http://asia.ensembl.org/Homo_sapiens/Gene/Idhistory?g=ENSG00000258717
HIST1H3F	protein_coding	chr6:26250370-26250835	-	0	7.52703	Inf	Inf	0.0490076	histone cluster 1 H3 family member f	http://www.ncbi.nlm.nih.gov/gene/?term=8968
LOC284344	lncRNA	chr19:43715943-43752798	-	0	7.52703	Inf	Inf	0.0490076	uncharacterized LOC284344	http://www.ncbi.nlm.nih.gov/gene/?term=284344
MACC1	protein_coding	chr7:20174278-20257013	-	0	7.52703	Inf	Inf	0.0490076	MACC1, MET transcriptional regulator	http://www.ncbi.nlm.nih.gov/gene/?term=346389
MIR1285-1	miRNA	chr7:91833329-91833412	-	0	7.52703	Inf	Inf	0.0490076	microRNA 1285-1	http://www.ncbi.nlm.nih.gov/gene/?term=100302218
OR8D2	protein_coding	chr11:124189158-124190093	-	0	7.52703	Inf	Inf	0.0490076	olfactory receptor family 8 subfamily D member 2 (gene/pseudogene)	http://www.ncbi.nlm.nih.gov/gene/?term=283160
PATE3	protein_coding	chr11:125658006-125661495	+	0	7.52703	Inf	Inf	0.0490076	prostate and testis expressed 3	http://www.ncbi.nlm.nih.gov/gene/?term=100169851
SLC27A6	protein_coding	chr5:128300820-128369335	+	0	7.52703	Inf	Inf	0.0490076	solute carrier family 27 member 6	http://www.ncbi.nlm.nih.gov/gene/?term=28965
SMIM2-AS1	lncRNA	chr13:44684685-44728215	+	0	7.52703	Inf	Inf	0.0490076	SMIM2 antisense RNA 1	http://www.ncbi.nlm.nih.gov/gene/?term=101929212
SNX19P3	pseudogene	chr18:14628382-14633301	-	0	7.52703	Inf	Inf	0.0490076	sorting nexin 19 pseudogene 3	http://www.ncbi.nlm.nih.gov/gene/?term=646442
SFTA1P	misc_RNA	chr10:10826402-10836877	-	124.617	250.543	2.01049	1.00755	0.0498222	surfactant associated 1, pseudogene	http://www.ncbi.nlm.nih.gov/gene/?term=207107
LINC00491	lncRNA	chr5:101944196-102007168	-	33.4793	84.948	2.53733	1.34331	0.0498548	long intergenic non-protein coding RNA 491	http://www.ncbi.nlm.nih.gov/gene/?term=285708
