# Supplementary material for: LINP1 represses unfolded protein response by directly inhibiting eIF2α phosphorylation to promote cutaneous squamous cell carcinoma
Source: Exp Hematol Oncol. 2023 Mar 14;12:31. doi: 10.1186/s40164-023-00395-1 (PMC10012465; doi:10.1186/s40164-023-00395-1)
Supplement: Supplementary file 3 — Additional file 3: Table S2. KEGG and GO annotation clustering of regulated genes in LINP1-depleted cells [file 40164_2023_395_MOESM3_ESM.xlsx]

## Sheet: KEGG
Supplementary Table S2 KEGG and GO annotation clustering of regulated genes in LINP1-depleted cells
Term	database	Id	Sample number	Background number	P-Value	Corrected P-Value	GeneIDs	Genes
TNF signaling pathway	KEGG PATHWAY	hsa04668	13	110	7.40272e-10	1.39911e-07	2353;7128;9586;2921;1437;3726;5743;5602;2919;840;6352;330;7185	FOS;TNFAIP3;CREB5;CXCL3;CSF2;JUNB;PTGS2;MAPK10;CXCL1;CASP7;CCL5;BIRC3;TRAF1
Cytokine-cytokine receptor interaction	KEGG PATHWAY	hsa04060	17	265	1.13683e-08	1.0743e-06	650;3604;2921;1437;8793;3456;3589;6351;2919;282618;6352;6373;85480;3554;282616;282617;6348	BMP2;TNFRSF9;CXCL3;CSF2;TNFRSF10D;IFNB1;IL11;CCL4;CXCL1;IFNL1;CCL5;CXCL11;TSLP;IL1R1;IFNL2;IFNL3;CCL3
Circadian rhythm	KEGG PATHWAY	hsa04710	7	31	1.34003e-07	6.40571e-06	8553;9572;1408;8864;5563;79365;1407	BHLHE40;NR1D1;CRY2;PER2;PRKAA2;BHLHE41;CRY1
Alcoholism	KEGG PATHWAY	hsa05034	13	179	1.59559e-07	6.40571e-06	2354;653604;8968;9586;121504;673;8351;8367;9734;8361;8360;8334;85235	FOSB;HIST2H3D;HIST1H3F;CREB5;HIST4H4;BRAF;HIST1H3D;HIST1H4E;HDAC9;HIST1H4F;HIST1H4D;HIST1H2AC;HIST1H2AH
Transcriptional misregulation in cancer	KEGG PATHWAY	hsa05202	13	180	1.69463e-07	6.40571e-06	8968;653604;1031;1437;8351;3684;1649;3398;8864;8013;5218;330;7185	HIST1H3F;HIST2H3D;CDKN2C;CSF2;HIST1H3D;ITGAM;DDIT3;ID2;PER2;NR4A3;CDK14;BIRC3;TRAF1
RIG-I-like receptor signaling pathway	KEGG PATHWAY	hsa04622	8	70	1.8005e-06	5.67157e-05	9636;64135;79132;3456;4793;5602;23586;1540	ISG15;IFIH1;DHX58;IFNB1;NFKBIB;MAPK10;DDX58;CYLD
Osteoclast differentiation	KEGG PATHWAY	hsa04380	10	132	3.02705e-06	8.17305e-05	4688;3554;3726;2354;3456;4791;2274;5602;2353;1540	NCF2;IL1R1;JUNB;FOSB;IFNB1;NFKB2;FHL2;MAPK10;FOS;CYLD
Systemic lupus erythematosus	KEGG PATHWAY	hsa05322	10	136	3.88473e-06	8.39413e-05	653604;8968;121504;88;8351;8367;8361;8360;8334;85235	HIST2H3D;HIST1H3F;HIST4H4;ACTN2;HIST1H3D;HIST1H4E;HIST1H4F;HIST1H4D;HIST1H2AC;HIST1H2AH
Viral carcinogenesis	KEGG PATHWAY	hsa05203	12	205	3.99721e-06	8.39413e-05	8361;9586;121504;5366;4791;8367;9734;1960;8360;1959;88;7185	HIST1H4F;CREB5;HIST4H4;PMAIP1;NFKB2;HIST1H4E;HDAC9;EGR3;HIST1H4D;EGR2;ACTN2;TRAF1
Herpes simplex infection	KEGG PATHWAY	hsa05168	11	186	9.18019e-06	0.000173506	6890;64135;3456;4793;3434;8864;5602;6352;23586;2353;7185	TAP1;IFIH1;IFNB1;NFKBIB;IFIT1;PER2;MAPK10;CCL5;DDX58;FOS;TRAF1
NF-kappa B signaling pathway	KEGG PATHWAY	hsa04064	8	93	1.25617e-05	0.000215833	7128;3554;5743;4791;6351;23586;330;7185	TNFAIP3;IL1R1;PTGS2;NFKB2;CCL4;DDX58;BIRC3;TRAF1
NOD-like receptor signaling pathway	KEGG PATHWAY	hsa04621	6	57	5.51682e-05	0.000868899	7128;4793;2919;5602;6352;330	TNFAIP3;NFKBIB;CXCL1;MAPK10;CCL5;BIRC3
Salmonella infection	KEGG PATHWAY	hsa05132	7	86	6.1066e-05	0.000887806	2353;2921;1437;2919;5602;6348;6351	FOS;CXCL3;CSF2;CXCL1;MAPK10;CCL3;CCL4
Rheumatoid arthritis	KEGG PATHWAY	hsa05323	7	91	8.52361e-05	0.00115069	1437;3683;3589;2919;6352;2353;6348	CSF2;ITGAL;IL11;CXCL1;CCL5;FOS;CCL3
Measles	KEGG PATHWAY	hsa05162	8	136	0.000157732	0.00189532	9367;7128;64135;8793;3456;4793;10332;23586	RAB9A;TNFAIP3;IFIH1;TNFRSF10D;IFNB1;NFKBIB;CLEC4M;DDX58
HTLV-I infection	KEGG PATHWAY	hsa05166	11	259	0.000160451	0.00189532	2353;3554;1437;3683;7538;4791;7483;467;1959;1958;1031	FOS;IL1R1;CSF2;ITGAL;ZFP36;NFKB2;WNT9A;ATF3;EGR2;EGR1;CDKN2C
ABC transporters	KEGG PATHWAY	hsa02010	5	45	0.000185127	0.00199896	10349;10060;6890;5243;154664	ABCA10;ABCC9;TAP1;ABCB1;ABCA13
Apoptosis	KEGG PATHWAY	hsa04210	8	140	0.000190377	0.00199896	1649;2353;5602;8793;5366;840;330;7185	DDIT3;FOS;MAPK10;TNFRSF10D;PMAIP1;CASP7;BIRC3;TRAF1
Toll-like receptor signaling pathway	KEGG PATHWAY	hsa04620	7	106	0.000207828	0.00206734	2353;6373;3456;5602;6352;6348;6351	FOS;CXCL11;IFNB1;MAPK10;CCL5;CCL3;CCL4
Hepatitis B	KEGG PATHWAY	hsa05161	8	146	0.000249587	0.00235859	9586;64135;3456;5602;1960;23586;1959;2353	CREB5;IFIH1;IFNB1;MAPK10;EGR3;DDX58;EGR2;FOS
Dorso-ventral axis formation	KEGG PATHWAY	hsa04320	4	28	0.00035087	0.00315783	673;132864;22849;64506	BRAF;CPEB2;CPEB3;CPEB1
Axon guidance	KEGG PATHWAY	hsa04360	4	176	0.124502	0.280129	7223;27289;9723;2047	TRPC4;RND1;SEMA3E;EPHB1
Legionellosis	KEGG PATHWAY	hsa05134	5	55	0.000437685	0.00376011	3684;2919;840;2921;4791	ITGAM;CXCL1;CASP7;CXCL3;NFKB2
Pathways in cancer	KEGG PATHWAY	hsa05200	13	397	0.000486153	0.00395547	650;2353;10161;1282;673;2247;4791;7483;5602;5734;330;5743;7185	BMP2;FOS;LPAR6;COL4A1;BRAF;FGF2;NFKB2;WNT9A;MAPK10;PTGER4;BIRC3;PTGS2;TRAF1
Hematopoietic cell lineage	KEGG PATHWAY	hsa04640	6	88	0.000502282	0.00395547	3554;3672;1437;3589;3684;933	IL1R1;ITGA1;CSF2;IL11;ITGAM;CD22
MAPK signaling pathway	KEGG PATHWAY	hsa04010	10	255	0.000574735	0.004345	1844;3554;673;2247;1649;4791;5602;1850;8605;2353	DUSP2;IL1R1;BRAF;FGF2;DDIT3;NFKB2;MAPK10;DUSP8;PLA2G4C;FOS
Apoptosis - multiple species	KEGG PATHWAY	hsa04215	4	33	0.000618126	0.0044933	330;840;5366;5602	BIRC3;CASP7;PMAIP1;MAPK10
Influenza A	KEGG PATHWAY	hsa05164	8	176	0.000813313	0.00562546	64135;8793;3456;23586;4793;5602;6352;91543	IFIH1;TNFRSF10D;IFNB1;DDX58;NFKBIB;MAPK10;CCL5;RSAD2
Cytosolic DNA-sensing pathway	KEGG PATHWAY	hsa04623	5	64	0.000833402	0.00562546	3456;23586;4793;6352;6351	IFNB1;DDX58;NFKBIB;CCL5;CCL4
Amoebiasis	KEGG PATHWAY	hsa05146	6	100	0.000946611	0.00616929	3554;1437;3684;2919;88;1282	IL1R1;CSF2;ITGAM;CXCL1;ACTN2;COL4A1
Chemokine signaling pathway	KEGG PATHWAY	hsa04062	8	187	0.00118154	0.00744372	2921;673;4793;2919;6351;6352;6373;6348	CXCL3;BRAF;NFKBIB;CXCL1;CCL4;CCL5;CXCL11;CCL3
Leishmaniasis	KEGG PATHWAY	hsa05140	5	74	0.00153355	0.00934973	4688;5743;2353;4793;3684	NCF2;PTGS2;FOS;NFKBIB;ITGAM
Jak-STAT signaling pathway	KEGG PATHWAY	hsa04630	7	158	0.00195958	0.011456	1437;3456;3589;282618;85480;282617;282616	CSF2;IFNB1;IL11;IFNL1;TSLP;IFNL3;IFNL2
Epstein-Barr virus infection	KEGG PATHWAY	hsa05169	8	204	0.00200026	0.011456	7128;4794;4793;4791;5602;23586;3683;7185	TNFAIP3;NFKBIE;NFKBIB;NFKB2;MAPK10;DDX58;ITGAL;TRAF1
Progesterone-mediated oocyte maturation	KEGG PATHWAY	hsa04914	5	98	0.00485038	0.0269624	673;132864;22849;64506;5602	BRAF;CPEB2;CPEB3;CPEB1;MAPK10
Chagas disease (American trypanosomiasis)	KEGG PATHWAY	hsa05142	5	104	0.00615033	0.0332118	3456;2353;5602;6352;6348	IFNB1;FOS;MAPK10;CCL5;CCL3
Focal adhesion	KEGG PATHWAY	hsa04510	7	203	0.00730315	0.0374251	1282;3672;1293;673;5602;330;88	COL4A1;ITGA1;COL6A3;BRAF;MAPK10;BIRC3;ACTN2
mTOR signaling pathway	KEGG PATHWAY	hsa04150	6	154	0.00732661	0.0374251	96459;673;2887;57600;7483;5563	FNIP1;BRAF;GRB10;FNIP2;WNT9A;PRKAA2
Adipocytokine signaling pathway	KEGG PATHWAY	hsa04920	4	70	0.0079311	0.0394468	5602;4794;4793;5563	MAPK10;NFKBIE;NFKBIB;PRKAA2
B cell receptor signaling pathway	KEGG PATHWAY	hsa04662	4	73	0.00910115	0.0441056	4794;2353;4793;933	NFKBIE;FOS;NFKBIB;CD22
Regulation of actin cytoskeleton	KEGG PATHWAY	hsa04810	7	215	0.00974328	0.0458231	3672;673;3683;2247;3684;88;1131	ITGA1;BRAF;ITGAL;FGF2;ITGAM;ACTN2;CHRM3
Pertussis	KEGG PATHWAY	hsa05133	4	75	0.00994045	0.0458231	5602;2353;840;3684	MAPK10;FOS;CASP7;ITGAM
Protein processing in endoplasmic reticulum	KEGG PATHWAY	hsa04141	6	166	0.0102548	0.0461467	23193;23645;1649;92552;5602;56605	GANAB;PPP1R15A;DDIT3;ATXN3L;MAPK10;ERO1B
Neurotrophin signaling pathway	KEGG PATHWAY	hsa04722	5	120	0.0107772	0.0473697	4916;673;4794;4793;5602	NTRK3;BRAF;NFKBIE;NFKBIB;MAPK10

## Sheet: GO-Biological_Process
GOBPID	Term	Sample number	Background number	Pvalue	corrPvalue	GeneIDs	GeneNames
GO:0009987	cellular process	302	14647	5.81051e-46	3.02873e-43	153769;23586;345611;22807;84541;9367;7644;1308;10060;114789;54454;7223;5743;9173;23193;121504;92552;3437;8013;27289;9734;57823;80149;8864;9839;1540;7596;57829;10202;10100;105;6248;375449;8490;25822;23299;126070;2247;285;28965;29114;8676;28996;90338;7802;199692;23768;3481;115362;23764;5142;8877;220992;673;10886;64072;22927;6718;91543;1031;221833;1959;1958;29126;282617;79132;22849;80032;132864;5691…	SH3RF2;DDX58;IRGM;IKZF2;KBTBD8;RAB9A;ZNF91;COL17A1;ABCC9;SLC25A25;ATAD2B;TRPC4;PTGS2;IL1RL1;GANAB;HIST4H4;ATXN3L;IFIT3;NR4A3;RND1;HDAC9;SLAMF7;ZC3H12A;PER2;ZEB2;CYLD;ZNF45;ZP4;DHRS2;TSPAN2;ADARB2;RSC1A1;MAST4;RGS5;DNAJB5;BICD2;ZNF440;FGF2;ANGPT2;SLC27A6;TAGLN3;STX11;HIPK2;ZNF160;DNALI1;ZNF627;FLRT2;IGF2;GBP5;MAFF;PDE4B;SPHK1;ZNF485;BRAF;NPFFR2;CDH23;HABP4;AKR1D1;RSAD2;CDKN2C;SP8;EGR2;EGR1;CD274;I…
GO:0006355	regulation of transcription, DNA-templated	142	3490	4.99729e-45	1.60298e-42	7128;148213;7644;9079;28996;92552;8013;148206;80149;8864;9839;1540;7596;6248;8968;25822;126070;2247;29114;90338;199692;3481;90333;23764;8877;220992;3131;22927;8334;121504;54454;1959;1958;22849;80032;79973;2494;126068;163227;284371;25819;57600;146434;65986;27063;28999;221833;7633;57593;7637;5563;1408;7538;1407;79891;3589;79175;115196;2353;8351;9314;80854;2274;85235;5629;7700;8553;3398;1649;23064;9…	TNFAIP3;ZNF681;ZNF91;LDB2;HIPK2;ATXN3L;NR4A3;ZNF714;ZC3H12A;PER2;ZEB2;CYLD;ZNF45;RSC1A1;HIST1H3F;DNAJB5;ZNF440;FGF2;TAGLN3;ZNF160;ZNF627;IGF2;ZNF468;MAFF;SPHK1;ZNF485;HLF;HABP4;HIST1H2AC;HIST4H4;ATAD2B;EGR2;EGR1;CPEB3;ZNF556;ZNF442;NR5A2;ZNF441;ZNF100;ZNF841;NOCT;FNIP2;ZNF597;ZBTB10;ANKRD1;KLF15;SP8;ZNF79;EBF4;ZNF84;PRKAA2;CRY2;ZFP36;CRY1;ZNF671;IL11;ZNF343;ZNF554;FOS;HIST1H3D;KLF4;SETD7;FHL2;HIS…
GO:0050896	response to stimulus	188	8081	2.16055e-28	1.87698e-26	10060;345611;148213;9367;1308;114789;7071;5743;11054;5563;8013;27289;57823;80149;8864;9839;1540;9173;57829;375449;8490;25822;2247;285;1437;6328;23768;3481;115362;23764;5142;673;10886;64072;22927;7128;121504;283316;1959;1958;29126;79132;22849;8877;132864;2494;9908;9572;28996;91355;25819;57600;6855;8553;4327;8605;6890;88;154043;206338;5602;3672;27063;3386;11033;1850;92241;51191;10100;1408;7538;1008…	ABCC9;IRGM;ZNF681;RAB9A;COL17A1;SLC25A25;KLF10;PTGS2;OGFR;PRKAA2;NR4A3;RND1;SLAMF7;ZC3H12A;PER2;ZEB2;CYLD;IL1RL1;ZP4;MAST4;RGS5;DNAJB5;FGF2;ANGPT2;CSF2;SCN3A;FLRT2;IGF2;GBP5;MAFF;PDE4B;BRAF;NPFFR2;CDH23;HABP4;TNFAIP3;HIST4H4;CD163L1;EGR2;EGR1;CD274;DHX58;CPEB3;SPHK1;CPEB2;NR5A2;G3BP2;NR1D1;HIPK2;LRP5L;NOCT;FNIP2;SYP;BHLHE40;MMP19;PLA2G4C;TAP1;ACTN2;CNKSR3;LVRN;MAPK10;ITGA1;ANKRD1;ICAM4;ADAP1;DUSP…
GO:0009605	response to external stimulus	86	2106	2.7575e-26	2.29975e-24	10060;3434;115362;114789;5743;8013;80149;3554;5629;1959;8968;2247;285;8638;3481;2919;5142;673;22927;7128;283316;9173;79132;8877;9572;25819;8553;3672;27063;51191;5563;1408;7538;1407;10332;9723;64506;56829;129607;8351;9314;1437;23586;3398;1649;23768;6373;2921;330;2294;9636;3456;282617;282616;9975;163351;4793;282618;3604;467;23645;64135;10561;3726;6352;6351;2047;2353;2354;6940;96459;6348;3433;1960;7…	ABCC9;IFIT1;GBP5;SLC25A25;PTGS2;NR4A3;ZC3H12A;IL1R1;PROX1;EGR2;HIST1H3F;FGF2;ANGPT2;OASL;IGF2;CXCL1;PDE4B;BRAF;HABP4;TNFAIP3;CD163L1;IL1RL1;DHX58;SPHK1;NR1D1;NOCT;BHLHE40;ITGA1;ANKRD1;HERC5;PRKAA2;CRY2;ZFP36;CRY1;CLEC4M;SEMA3E;CPEB1;ZC3HAV1;CMPK2;HIST1H3D;KLF4;CSF2;DDX58;ID2;DDIT3;FLRT2;CXCL11;CXCL3;BIRC3;FOXF1;ISG15;IFNB1;IFNL3;IFNL2;NR1D2;GBP6;NFKBIB;IFNL1;TNFRSF9;ATF3;PPP1R15A;IFIH1;IFI44;JUNB…
GO:0006950	response to stress	112	3660	2.65862e-24	2.09178e-22	10060;345611;115362;43;5743;8013;10100;57823;80149;8864;3554;1540;25822;2247;285;6328;8638;3481;2919;23764;673;10202;7128;121504;283316;9173;1958;79132;8877;132864;9572;28996;57600;8605;5602;27063;92241;51191;5563;8968;7538;1407;10332;124599;64506;56829;9839;8351;9314;80854;2047;5734;3398;1649;23064;6373;9734;2921;330;2294;3604;653604;9636;282617;3456;7980;282616;9975;650;163351;200558;282618;933…	ABCC9;IRGM;GBP5;ACHE;PTGS2;NR4A3;TSPAN2;SLAMF7;ZC3H12A;PER2;IL1R1;CYLD;DNAJB5;FGF2;ANGPT2;SCN3A;OASL;IGF2;CXCL1;MAFF;BRAF;DHRS2;TNFAIP3;HIST4H4;CD163L1;IL1RL1;EGR1;DHX58;SPHK1;CPEB2;NR1D1;HIPK2;FNIP2;PLA2G4C;MAPK10;ANKRD1;RCSD1;HERC5;PRKAA2;HIST1H3F;ZFP36;CRY1;CLEC4M;CD300LB;CPEB1;ZC3HAV1;ZEB2;HIST1H3D;KLF4;SETD7;EPHB1;PTGER4;ID2;DDIT3;SETX;CXCL11;HDAC9;CXCL3;BIRC3;FOXF1;TNFRSF9;HIST2H3D;ISG15;IF…
GO:0048583	regulation of response to stimulus	105	3560	1.66582e-21	1.15775e-19	1308;5743;8013;57823;80149;3554;1540;57829;8490;2247;285;23768;3481;115362;5142;673;10886;7128;283316;9173;1958;79132;8877;9908;9572;28996;6855;88;4793;5602;3672;27063;3386;1850;51191;5563;1408;7538;1407;10332;154043;124599;9723;3589;56829;9839;9001;8351;9314;1437;23586;1649;1844;6373;2921;440730;330;2294;56911;3456;2887;27128;282617;282616;9975;650;200558;6049;282618;2047;467;23645;64135;7483;11…	COL17A1;PTGS2;NR4A3;SLAMF7;ZC3H12A;IL1R1;CYLD;ZP4;RGS5;FGF2;ANGPT2;FLRT2;IGF2;GBP5;PDE4B;BRAF;NPFFR2;TNFAIP3;CD163L1;IL1RL1;EGR1;DHX58;SPHK1;G3BP2;NR1D1;HIPK2;SYP;ACTN2;NFKBIB;MAPK10;ITGA1;ANKRD1;ICAM4;DUSP8;HERC5;PRKAA2;CRY2;ZFP36;CRY1;CLEC4M;CNKSR3;CD300LB;SEMA3E;IL11;ZC3HAV1;ZEB2;HAP1;HIST1H3D;KLF4;CSF2;DDX58;DDIT3;DUSP2;CXCL11;CXCL3;TRIM67;BIRC3;FOXF1;MAP3K7CL;IFNB1;GRB10;CYTH4;IFNL3;IFNL2;NR…
GO:0051716	cellular response to stimulus	153	6741	6.1901e-21	4.03324e-19	10060;9367;115362;5743;11054;5563;8013;27289;80149;9839;1540;9173;57829;375449;8490;2247;285;1437;6328;23768;3481;2919;5142;673;10886;10202;22927;7128;121504;283316;1959;1958;29126;79132;22849;8877;132864;2494;9908;9572;28996;91355;57600;6855;8605;88;206338;5602;3672;27063;11033;1850;92241;10100;1408;7538;1407;2669;10332;154043;9723;3589;1131;64506;56829;3554;9001;27133;9314;80854;2274;27255;2358…	ABCC9;RAB9A;GBP5;PTGS2;OGFR;PRKAA2;NR4A3;RND1;ZC3H12A;ZEB2;CYLD;IL1RL1;ZP4;MAST4;RGS5;FGF2;ANGPT2;CSF2;SCN3A;FLRT2;IGF2;CXCL1;PDE4B;BRAF;NPFFR2;DHRS2;HABP4;TNFAIP3;HIST4H4;CD163L1;EGR2;EGR1;CD274;DHX58;CPEB3;SPHK1;CPEB2;NR5A2;G3BP2;NR1D1;HIPK2;LRP5L;FNIP2;SYP;PLA2G4C;ACTN2;LVRN;MAPK10;ITGA1;ANKRD1;ADAP1;DUSP8;RCSD1;TSPAN2;CRY2;ZFP36;CRY1;GEM;CLEC4M;CNKSR3;SEMA3E;IL11;CHRM3;CPEB1;ZC3HAV1;IL1R1;HAP…
GO:0032501	multicellular organismal process	153	6781	1.0953e-20	7.02676e-19	10060;7128;51191;55180;115362;114789;221833;7223;5743;9173;5563;8013;10100;9734;80149;8864;3554;1540;7596;10202;8968;2247;285;29114;6328;90338;221981;3481;2919;23764;5142;673;64072;388697;6718;1293;121504;9079;1959;1958;29126;79132;22849;8877;2494;9572;28996;91355;25819;8553;4327;387755;88;206338;3672;27063;92241;170690;57593;89797;27289;1408;7538;1407;10332;9723;3589;1131;64506;56829;9839;9001;3…	ABCC9;TNFAIP3;HERC5;LINS1;GBP5;SLC25A25;SP8;TRPC4;PTGS2;IL1RL1;PRKAA2;NR4A3;TSPAN2;HDAC9;ZC3H12A;PER2;IL1R1;CYLD;ZNF45;DHRS2;HIST1H3F;FGF2;ANGPT2;TAGLN3;SCN3A;ZNF160;THSD7A;IGF2;CXCL1;MAFF;PDE4B;BRAF;CDH23;HRNR;AKR1D1;COL6A3;HIST4H4;LDB2;EGR2;EGR1;CD274;DHX58;CPEB3;SPHK1;NR5A2;NR1D1;HIPK2;LRP5L;NOCT;BHLHE40;MMP19;INSC;ACTN2;LVRN;ITGA1;ANKRD1;RCSD1;ADAMTS16;EBF4;NAV2;RND1;CRY2;ZFP36;CRY1;CLEC4M;SE…
GO:0070887	cellular response to chemical stimulus	86	2587	1.34773e-20	8.5152e-19	1960;115362;5743;8013;80149;3554;1540;1959;2247;285;6328;8638;3481;2919;5142;673;10886;10202;7128;9173;1958;22849;132864;8877;2494;9572;28996;6855;88;3672;27063;28999;5563;1408;1407;1131;64506;56829;9001;129607;9314;1437;3398;1649;23064;23768;6373;9734;2921;330;2294;9636;3456;2887;9975;650;163351;6049;3604;467;23135;23645;7483;3726;6352;6351;2047;2353;2274;2354;171392;59340;153222;6348;3433;3434;…	EGR3;GBP5;PTGS2;NR4A3;ZC3H12A;IL1R1;CYLD;EGR2;FGF2;ANGPT2;SCN3A;OASL;IGF2;CXCL1;PDE4B;BRAF;NPFFR2;DHRS2;TNFAIP3;IL1RL1;EGR1;CPEB3;CPEB2;SPHK1;NR5A2;NR1D1;HIPK2;SYP;ACTN2;ITGA1;ANKRD1;KLF15;PRKAA2;CRY2;CRY1;CHRM3;CPEB1;ZC3HAV1;HAP1;CMPK2;KLF4;CSF2;ID2;DDIT3;SETX;FLRT2;CXCL11;HDAC9;CXCL3;BIRC3;FOXF1;ISG15;IFNB1;GRB10;NR1D2;BMP2;GBP6;RNF6;TNFRSF9;ATF3;KDM6B;PPP1R15A;WNT9A;JUNB;CCL5;CCL4;EPHB1;FOS;FH…
GO:0010629	negative regulation of gene expression	63	1452	1.7204e-20	1.07076e-18	8361;8360;8334;8367;9534;330;54454;3006;653604;6352;27063;8013;9734;80149;8864;9839;81931;5629;96459;6348;8351;6940;7071;153222;1958;9975;1408;25822;7538;650;148523;1407;467;29114;282618;171392;10172;64506;23645;8553;197135;9001;7644;22849;3726;9314;4791;2274;85235;6299;132864;6351;3398;1649;121504;2294;9572;28996;8968;79365;25819;57600;2354	HIST1H4F;HIST1H4D;HIST1H2AC;HIST1H4E;ZNF254;BIRC3;ATAD2B;HIST1H1C;HIST2H3D;CCL5;ANKRD1;NR4A3;HDAC9;ZC3H12A;PER2;ZEB2;ZNF93;PROX1;FNIP1;CCL3;HIST1H3D;ZNF354A;KLF10;CREBRF;EGR1;NR1D2;CRY2;DNAJB5;ZFP36;BMP2;CIART;CRY1;ATF3;TAGLN3;IFNL1;ZNF675;ZNF256;CPEB1;PPP1R15A;BHLHE40;PATL2;HAP1;ZNF91;CPEB3;JUNB;KLF4;NFKB2;FHL2;HIST1H2AH;SALL1;CPEB2;CCL4;ID2;DDIT3;HIST4H4;FOXF1;NR1D1;HIPK2;HIST1H3F;BHLHE41;NOCT;…
GO:0051707	response to other organism	50	910	2.09614e-20	1.2668e-18	23586;7128;2921;3434;8638;330;10060;5743;8351;27063;5539;9636;282617;283316;3456;6348;3433;51191;3437;57162;282616;8968;163351;91543;148213;282618;80149;3604;5142;64506;56829;64135;5734;10561;2919;2353;6352;3726;8793;55601;4791;4793;1437;79132;5366;6351;9572;129607;25819;6373	DDX58;TNFAIP3;CXCL3;IFIT1;OASL;BIRC3;ABCC9;PTGS2;HIST1H3D;ANKRD1;PPY;ISG15;IFNL3;CD163L1;IFNB1;CCL3;IFIT2;HERC5;IFIT3;PELI1;IFNL2;HIST1H3F;GBP6;RSAD2;ZNF681;IFNL1;ZC3H12A;TNFRSF9;PDE4B;CPEB1;ZC3HAV1;IFIH1;PTGER4;IFI44;CXCL1;FOS;CCL5;JUNB;TNFRSF10D;DDX60;NFKB2;NFKBIB;CSF2;DHX58;PMAIP1;CCL4;NR1D1;CMPK2;NOCT;CXCL11
GO:0043207	response to external biotic stimulus	50	910	2.09614e-20	1.2668e-18	23586;7128;2921;3434;8638;330;10060;5743;8351;27063;5539;9636;282617;283316;3456;6348;3433;51191;3437;57162;282616;8968;163351;91543;148213;282618;80149;3604;5142;64506;56829;64135;5734;10561;2919;2353;6352;3726;8793;55601;4791;4793;1437;79132;5366;6351;9572;129607;25819;6373	DDX58;TNFAIP3;CXCL3;IFIT1;OASL;BIRC3;ABCC9;PTGS2;HIST1H3D;ANKRD1;PPY;ISG15;IFNL3;CD163L1;IFNB1;CCL3;IFIT2;HERC5;IFIT3;PELI1;IFNL2;HIST1H3F;GBP6;RSAD2;ZNF681;IFNL1;ZC3H12A;TNFRSF9;PDE4B;CPEB1;ZC3HAV1;IFIH1;PTGER4;IFI44;CXCL1;FOS;CCL5;JUNB;TNFRSF10D;DDX60;NFKB2;NFKBIB;CSF2;DHX58;PMAIP1;CCL4;NR1D1;CMPK2;NOCT;CXCL11
GO:2000113	negative regulation of cellular macromolecule biosynthetic process	59	1297	3.7732e-20	2.22573e-18	8361;8360;8334;8367;9534;54454;3006;653604;153222;27063;8013;9734;80149;8864;9839;81931;2887;5629;96459;8351;6940;7071;1958;9975;1408;25822;7538;650;148523;1407;467;29114;282618;171392;10172;64506;23645;8553;197135;9001;7644;22849;3726;9314;4791;2274;85235;6299;132864;3398;1649;121504;2294;9572;28996;8968;79365;57600;2354	HIST1H4F;HIST1H4D;HIST1H2AC;HIST1H4E;ZNF254;ATAD2B;HIST1H1C;HIST2H3D;CREBRF;ANKRD1;NR4A3;HDAC9;ZC3H12A;PER2;ZEB2;ZNF93;GRB10;PROX1;FNIP1;HIST1H3D;ZNF354A;KLF10;EGR1;NR1D2;CRY2;DNAJB5;ZFP36;BMP2;CIART;CRY1;ATF3;TAGLN3;IFNL1;ZNF675;ZNF256;CPEB1;PPP1R15A;BHLHE40;PATL2;HAP1;ZNF91;CPEB3;JUNB;KLF4;NFKB2;FHL2;HIST1H2AH;SALL1;CPEB2;ID2;DDIT3;HIST4H4;FOXF1;NR1D1;HIPK2;HIST1H3F;BHLHE41;FNIP2;FOSB
GO:0009890	negative regulation of biosynthetic process	63	1476	3.78962e-20	2.22573e-18	8361;8360;8553;8334;8367;9534;54454;3006;653604;6352;27063;8013;9734;80149;8864;9839;81931;2887;5629;96459;6348;8351;6940;7071;153222;1958;9975;1408;25822;7538;650;148523;1407;467;29114;282618;171392;10172;64506;23645;5734;197135;9001;7644;22849;3726;9314;4791;2274;85235;6299;132864;6351;3398;1649;121504;2294;9572;28996;8968;79365;57600;2354	HIST1H4F;HIST1H4D;BHLHE40;HIST1H2AC;HIST1H4E;ZNF254;ATAD2B;HIST1H1C;HIST2H3D;CCL5;ANKRD1;NR4A3;HDAC9;ZC3H12A;PER2;ZEB2;ZNF93;GRB10;PROX1;FNIP1;CCL3;HIST1H3D;ZNF354A;KLF10;CREBRF;EGR1;NR1D2;CRY2;DNAJB5;ZFP36;BMP2;CIART;CRY1;ATF3;TAGLN3;IFNL1;ZNF675;ZNF256;CPEB1;PPP1R15A;PTGER4;PATL2;HAP1;ZNF91;CPEB3;JUNB;KLF4;NFKB2;FHL2;HIST1H2AH;SALL1;CPEB2;CCL4;ID2;DDIT3;HIST4H4;FOXF1;NR1D1;HIPK2;HIST1H3F;BHLHE4…
GO:0051253	negative regulation of RNA metabolic process	57	1212	4.00064e-20	2.31704e-18	8361;8360;9734;8367;9534;54454;3006;653604;6352;27063;8013;80149;8864;9839;81931;5629;96459;6348;8351;6940;7071;153222;1958;9975;1408;25822;7538;650;148523;1407;467;29114;282618;171392;10172;23645;8553;8334;7644;22849;3726;9314;4791;2274;85235;8968;6299;6351;3398;1649;121504;2294;9572;28996;79365;57600;2354	HIST1H4F;HIST1H4D;HDAC9;HIST1H4E;ZNF254;ATAD2B;HIST1H1C;HIST2H3D;CCL5;ANKRD1;NR4A3;ZC3H12A;PER2;ZEB2;ZNF93;PROX1;FNIP1;CCL3;HIST1H3D;ZNF354A;KLF10;CREBRF;EGR1;NR1D2;CRY2;DNAJB5;ZFP36;BMP2;CIART;CRY1;ATF3;TAGLN3;IFNL1;ZNF675;ZNF256;PPP1R15A;BHLHE40;HIST1H2AC;ZNF91;CPEB3;JUNB;KLF4;NFKB2;FHL2;HIST1H2AH;HIST1H3F;SALL1;CCL4;ID2;DDIT3;HIST4H4;FOXF1;NR1D1;HIPK2;BHLHE41;FNIP2;FOSB
GO:1902679	negative regulation of RNA biosynthetic process	56	1170	4.09045e-20	2.3366e-18	8361;8360;9734;8367;9534;54454;3006;653604;6352;27063;8013;8864;9839;81931;5629;96459;6348;8351;6940;7071;153222;1958;9975;1408;25822;7538;650;148523;1407;467;29114;282618;171392;10172;23645;8553;8334;7644;22849;3726;9314;4791;2274;85235;8968;6299;6351;3398;1649;121504;2294;9572;28996;79365;57600;2354	HIST1H4F;HIST1H4D;HDAC9;HIST1H4E;ZNF254;ATAD2B;HIST1H1C;HIST2H3D;CCL5;ANKRD1;NR4A3;PER2;ZEB2;ZNF93;PROX1;FNIP1;CCL3;HIST1H3D;ZNF354A;KLF10;CREBRF;EGR1;NR1D2;CRY2;DNAJB5;ZFP36;BMP2;CIART;CRY1;ATF3;TAGLN3;IFNL1;ZNF675;ZNF256;PPP1R15A;BHLHE40;HIST1H2AC;ZNF91;CPEB3;JUNB;KLF4;NFKB2;FHL2;HIST1H2AH;HIST1H3F;SALL1;CCL4;ID2;DDIT3;HIST4H4;FOXF1;NR1D1;HIPK2;BHLHE41;FNIP2;FOSB
GO:0031327	negative regulation of cellular biosynthetic process	62	1450	7.17646e-20	4.04403e-18	8361;8360;8334;8367;9534;54454;3006;653604;6352;27063;8013;9734;80149;8864;9839;81931;2887;5629;96459;6348;8351;6940;7071;153222;1958;9975;1408;25822;7538;650;148523;1407;467;29114;282618;171392;10172;64506;23645;8553;197135;9001;7644;22849;3726;9314;4791;2274;85235;6299;132864;6351;3398;1649;121504;2294;9572;28996;8968;79365;57600;2354	HIST1H4F;HIST1H4D;HIST1H2AC;HIST1H4E;ZNF254;ATAD2B;HIST1H1C;HIST2H3D;CCL5;ANKRD1;NR4A3;HDAC9;ZC3H12A;PER2;ZEB2;ZNF93;GRB10;PROX1;FNIP1;CCL3;HIST1H3D;ZNF354A;KLF10;CREBRF;EGR1;NR1D2;CRY2;DNAJB5;ZFP36;BMP2;CIART;CRY1;ATF3;TAGLN3;IFNL1;ZNF675;ZNF256;CPEB1;PPP1R15A;BHLHE40;PATL2;HAP1;ZNF91;CPEB3;JUNB;KLF4;NFKB2;FHL2;HIST1H2AH;SALL1;CPEB2;CCL4;ID2;DDIT3;HIST4H4;FOXF1;NR1D1;HIPK2;HIST1H3F;BHLHE41;FNIP2…
GO:0071310	cellular response to organic substance	76	2149	1.20741e-19	6.71319e-18	6855;9001;2921;3434;8638;171392;115362;330;2294;88;5743;153222;27063;8013;9636;9734;80149;3554;3456;2887;1540;6348;3433;1960;7071;5563;9173;9975;1408;3437;650;163351;91543;6049;1407;1437;2494;3604;3481;64506;467;5142;56829;28999;23645;5734;10886;7128;7483;2353;6352;3726;8793;1959;1958;4793;2274;2247;22849;8877;132864;1282;4916;285;6351;1649;2919;23064;9572;28996;9314;129607;23768;6373;7185;2354	SYP;HAP1;CXCL3;IFIT1;OASL;ZNF675;GBP5;BIRC3;FOXF1;ACTN2;PTGS2;CREBRF;ANKRD1;NR4A3;ISG15;HDAC9;ZC3H12A;IL1R1;IFNB1;GRB10;CYLD;CCL3;IFIT2;EGR3;KLF10;PRKAA2;IL1RL1;NR1D2;CRY2;IFIT3;BMP2;GBP6;RSAD2;RNF6;CRY1;CSF2;NR5A2;TNFRSF9;IGF2;CPEB1;ATF3;PDE4B;ZC3HAV1;KLF15;PPP1R15A;PTGER4;NPFFR2;TNFAIP3;WNT9A;FOS;CCL5;JUNB;TNFRSF10D;EGR2;EGR1;NFKBIB;FHL2;FGF2;CPEB3;SPHK1;CPEB2;COL4A1;NTRK3;ANGPT2;CCL4;DDIT3;CXC…
GO:0045892	negative regulation of transcription, DNA-templated	53	1111	5.18767e-19	2.84639e-17	8361;8360;9734;8367;9534;54454;3006;653604;153222;27063;8013;8864;9839;81931;5629;96459;8351;6940;7071;1958;9975;1408;25822;7538;650;148523;1407;467;29114;282618;171392;10172;23645;8553;8334;7644;22849;3726;9314;4791;2274;85235;8968;6299;3398;1649;121504;2294;9572;28996;79365;57600;2354	HIST1H4F;HIST1H4D;HDAC9;HIST1H4E;ZNF254;ATAD2B;HIST1H1C;HIST2H3D;CREBRF;ANKRD1;NR4A3;PER2;ZEB2;ZNF93;PROX1;FNIP1;HIST1H3D;ZNF354A;KLF10;EGR1;NR1D2;CRY2;DNAJB5;ZFP36;BMP2;CIART;CRY1;ATF3;TAGLN3;IFNL1;ZNF675;ZNF256;PPP1R15A;BHLHE40;HIST1H2AC;ZNF91;CPEB3;JUNB;KLF4;NFKB2;FHL2;HIST1H2AH;HIST1H3F;SALL1;ID2;DDIT3;HIST4H4;FOXF1;NR1D1;HIPK2;BHLHE41;FNIP2;FOSB
GO:0010605	negative regulation of macromolecule metabolic process	77	2269	6.57302e-19	3.55967e-17	8361;8360;8553;9001;8367;148523;9534;330;54454;3006;653604;6352;6940;27063;8013;9636;9734;80149;8864;9839;81931;2887;5629;9572;96459;6348;8351;8334;7071;153222;1958;7980;9975;1408;25822;7538;650;1293;1031;1407;467;29114;282618;171392;23768;10172;64506;23645;28999;5734;197135;7483;7644;22849;3726;9314;7128;4791;2274;85235;6299;132864;6351;4916;3398;1649;121504;1844;2294;1850;28996;8968;154043;7936…	HIST1H4F;HIST1H4D;BHLHE40;HAP1;HIST1H4E;CIART;ZNF254;BIRC3;ATAD2B;HIST1H1C;HIST2H3D;CCL5;ZNF354A;ANKRD1;NR4A3;ISG15;HDAC9;ZC3H12A;PER2;ZEB2;ZNF93;GRB10;PROX1;NR1D1;FNIP1;CCL3;HIST1H3D;HIST1H2AC;KLF10;CREBRF;EGR1;TFPI2;NR1D2;CRY2;DNAJB5;ZFP36;BMP2;COL6A3;CDKN2C;CRY1;ATF3;TAGLN3;IFNL1;ZNF675;FLRT2;ZNF256;CPEB1;PPP1R15A;KLF15;PTGER4;PATL2;WNT9A;ZNF91;CPEB3;JUNB;KLF4;TNFAIP3;NFKB2;FHL2;HIST1H2AH;SALL…
GO:0051172	negative regulation of nitrogen compound metabolic process	61	1474	6.7107e-19	3.58764e-17	8361;8360;8334;8367;9534;54454;3006;653604;6352;27063;8013;9734;80149;8864;9839;81931;5629;96459;6348;8351;6940;7071;153222;1958;9975;1408;25822;7538;650;148523;1407;467;29114;282618;171392;10172;64506;23645;8553;197135;9001;7644;22849;3726;9314;4791;2274;85235;6299;132864;6351;3398;1649;121504;2294;9572;28996;8968;79365;57600;2354	HIST1H4F;HIST1H4D;HIST1H2AC;HIST1H4E;ZNF254;ATAD2B;HIST1H1C;HIST2H3D;CCL5;ANKRD1;NR4A3;HDAC9;ZC3H12A;PER2;ZEB2;ZNF93;PROX1;FNIP1;CCL3;HIST1H3D;ZNF354A;KLF10;CREBRF;EGR1;NR1D2;CRY2;DNAJB5;ZFP36;BMP2;CIART;CRY1;ATF3;TAGLN3;IFNL1;ZNF675;ZNF256;CPEB1;PPP1R15A;BHLHE40;PATL2;HAP1;ZNF91;CPEB3;JUNB;KLF4;NFKB2;FHL2;HIST1H2AH;SALL1;CPEB2;CCL4;ID2;DDIT3;HIST4H4;FOXF1;NR1D1;HIPK2;HIST1H3F;BHLHE41;FNIP2;FOSB
GO:0044700	single organism signaling	137	5972	8.36037e-19	4.41301e-17	10060;9367;43;5743;11054;5563;8013;27289;80149;8864;3554;1540;9173;57829;375449;8490;2247;285;1437;8676;23768;3481;2919;5142;673;10886;7128;1959;1958;29126;79132;22849;8877;2494;9908;9572;28996;91355;57600;6855;8605;88;206338;5602;3672;27063;11033;1850;10100;1408;7538;1407;2669;10332;154043;9723;3589;1131;56829;9839;9001;387597;9314;2274;27255;23586;1649;3434;1844;23064;6373;2921;440730;330;2294;…	ABCC9;RAB9A;ACHE;PTGS2;OGFR;PRKAA2;NR4A3;RND1;ZC3H12A;PER2;IL1R1;CYLD;IL1RL1;ZP4;MAST4;RGS5;FGF2;ANGPT2;CSF2;STX11;FLRT2;IGF2;CXCL1;PDE4B;BRAF;NPFFR2;TNFAIP3;EGR2;EGR1;CD274;DHX58;CPEB3;SPHK1;NR5A2;G3BP2;NR1D1;HIPK2;LRP5L;FNIP2;SYP;PLA2G4C;ACTN2;LVRN;MAPK10;ITGA1;ANKRD1;ADAP1;DUSP8;TSPAN2;CRY2;ZFP36;CRY1;GEM;CLEC4M;CNKSR3;SEMA3E;IL11;CHRM3;ZC3HAV1;ZEB2;HAP1;ILDR2;KLF4;FHL2;CNTN6;DDX58;DDIT3;IFIT1…
GO:0023052	signaling	137	5978	9.10898e-19	4.74344e-17	10060;9367;43;5743;11054;5563;8013;27289;80149;8864;3554;1540;9173;57829;375449;8490;2247;285;1437;8676;23768;3481;2919;5142;673;10886;7128;1959;1958;29126;79132;22849;8877;2494;9908;9572;28996;91355;57600;6855;8605;88;206338;5602;3672;27063;11033;1850;10100;1408;7538;1407;2669;10332;154043;9723;3589;1131;56829;9839;9001;387597;9314;2274;27255;23586;1649;3434;1844;23064;6373;2921;440730;330;2294;…	ABCC9;RAB9A;ACHE;PTGS2;OGFR;PRKAA2;NR4A3;RND1;ZC3H12A;PER2;IL1R1;CYLD;IL1RL1;ZP4;MAST4;RGS5;FGF2;ANGPT2;CSF2;STX11;FLRT2;IGF2;CXCL1;PDE4B;BRAF;NPFFR2;TNFAIP3;EGR2;EGR1;CD274;DHX58;CPEB3;SPHK1;NR5A2;G3BP2;NR1D1;HIPK2;LRP5L;FNIP2;SYP;PLA2G4C;ACTN2;LVRN;MAPK10;ITGA1;ANKRD1;ADAP1;DUSP8;TSPAN2;CRY2;ZFP36;CRY1;GEM;CLEC4M;CNKSR3;SEMA3E;IL11;CHRM3;ZC3HAV1;ZEB2;HAP1;ILDR2;KLF4;FHL2;CNTN6;DDX58;DDIT3;IFIT1…
GO:0042221	response to chemical	107	4014	9.21388e-19	4.74344e-17	3434;115362;114789;5743;8013;80149;3554;1540;9173;25822;2247;285;1437;6328;23768;3481;2919;5142;673;10886;10202;7128;1959;1958;29126;22849;8877;132864;2494;9572;28996;25819;6855;4327;88;3672;27063;28999;5563;1408;1407;6580;9723;1131;64506;56829;9001;387597;9314;80854;7781;2047;23586;3398;1649;5243;23064;6373;9734;2921;330;2294;9636;3456;2887;9975;650;163351;6049;3604;467;23135;23645;7483;3726;635…	IFIT1;GBP5;SLC25A25;PTGS2;NR4A3;ZC3H12A;IL1R1;CYLD;IL1RL1;DNAJB5;FGF2;ANGPT2;CSF2;SCN3A;FLRT2;IGF2;CXCL1;PDE4B;BRAF;NPFFR2;DHRS2;TNFAIP3;EGR2;EGR1;CD274;CPEB3;SPHK1;CPEB2;NR5A2;NR1D1;HIPK2;NOCT;SYP;MMP19;ACTN2;ITGA1;ANKRD1;KLF15;PRKAA2;CRY2;CRY1;SLC22A1;SEMA3E;CHRM3;CPEB1;ZC3HAV1;HAP1;ILDR2;KLF4;SETD7;SLC30A3;EPHB1;DDX58;ID2;DDIT3;ABCB1;SETX;CXCL11;HDAC9;CXCL3;BIRC3;FOXF1;ISG15;IFNB1;GRB10;NR1D2;…
GO:0031324	negative regulation of cellular metabolic process	77	2290	1.09133e-18	5.5498e-17	8361;153769;8553;9001;8367;8360;9534;330;54454;3006;653604;6352;6940;27063;8013;9636;9734;80149;8864;9839;81931;2887;5629;9572;96459;6348;8351;8334;7071;153222;1958;7980;9975;1408;25822;7538;650;1293;1031;1407;467;29114;282618;171392;23768;10172;64506;23645;28999;5734;197135;7483;7644;22849;3726;9314;7128;4791;2274;85235;6299;132864;6351;4916;3398;1649;121504;1844;2294;1850;28996;148523;8968;1540…	HIST1H4F;SH3RF2;BHLHE40;HAP1;HIST1H4E;HIST1H4D;ZNF254;BIRC3;ATAD2B;HIST1H1C;HIST2H3D;CCL5;ZNF354A;ANKRD1;NR4A3;ISG15;HDAC9;ZC3H12A;PER2;ZEB2;ZNF93;GRB10;PROX1;NR1D1;FNIP1;CCL3;HIST1H3D;HIST1H2AC;KLF10;CREBRF;EGR1;TFPI2;NR1D2;CRY2;DNAJB5;ZFP36;BMP2;COL6A3;CDKN2C;CRY1;ATF3;TAGLN3;IFNL1;ZNF675;FLRT2;ZNF256;CPEB1;PPP1R15A;KLF15;PTGER4;PATL2;WNT9A;ZNF91;CPEB3;JUNB;KLF4;TNFAIP3;NFKB2;FHL2;HIST1H2AH;SAL…
GO:0007154	cell communication	137	6000	1.24595e-18	6.25975e-17	10060;9367;43;5743;11054;5563;8013;27289;80149;8864;3554;1540;9173;57829;375449;8490;2247;285;1437;8676;23768;3481;2919;5142;673;10886;7128;1959;1958;29126;79132;22849;8877;2494;9908;9572;28996;91355;57600;6855;8605;88;206338;5602;3672;27063;11033;1850;10100;1408;7538;1407;2669;10332;154043;9723;3589;1131;56829;9839;9001;387597;9314;2274;27255;23586;1649;3434;1844;23064;6373;2921;440730;330;2294;…	ABCC9;RAB9A;ACHE;PTGS2;OGFR;PRKAA2;NR4A3;RND1;ZC3H12A;PER2;IL1R1;CYLD;IL1RL1;ZP4;MAST4;RGS5;FGF2;ANGPT2;CSF2;STX11;FLRT2;IGF2;CXCL1;PDE4B;BRAF;NPFFR2;TNFAIP3;EGR2;EGR1;CD274;DHX58;CPEB3;SPHK1;NR5A2;G3BP2;NR1D1;HIPK2;LRP5L;FNIP2;SYP;PLA2G4C;ACTN2;LVRN;MAPK10;ITGA1;ANKRD1;ADAP1;DUSP8;TSPAN2;CRY2;ZFP36;CRY1;GEM;CLEC4M;CNKSR3;SEMA3E;IL11;CHRM3;ZC3HAV1;ZEB2;HAP1;ILDR2;KLF4;FHL2;CNTN6;DDX58;DDIT3;IFIT1…
GO:1903507	negative regulation of nucleic acid-templated transcription	53	1153	2.39137e-18	1.18714e-16	8361;8360;9734;8367;9534;54454;3006;653604;153222;27063;8013;8864;9839;81931;5629;96459;8351;6940;7071;1958;9975;1408;25822;7538;650;148523;1407;467;29114;282618;171392;10172;23645;8553;8334;7644;22849;3726;9314;4791;2274;85235;8968;6299;3398;1649;121504;2294;9572;28996;79365;57600;2354	HIST1H4F;HIST1H4D;HDAC9;HIST1H4E;ZNF254;ATAD2B;HIST1H1C;HIST2H3D;CREBRF;ANKRD1;NR4A3;PER2;ZEB2;ZNF93;PROX1;FNIP1;HIST1H3D;ZNF354A;KLF10;EGR1;NR1D2;CRY2;DNAJB5;ZFP36;BMP2;CIART;CRY1;ATF3;TAGLN3;IFNL1;ZNF675;ZNF256;PPP1R15A;BHLHE40;HIST1H2AC;ZNF91;CPEB3;JUNB;KLF4;NFKB2;FHL2;HIST1H2AH;HIST1H3F;SALL1;ID2;DDIT3;HIST4H4;FOXF1;NR1D1;HIPK2;BHLHE41;FNIP2;FOSB
GO:1901700	response to oxygen-containing compound	60	1474	2.83957e-18	1.37686e-16	9734;2921;4327;59340;88;5743;9173;54332;27063;8013;80149;3554;3456;2887;9314;6348;6940;7071;5563;57162;1408;2919;1407;1958;3604;3481;64506;1131;23135;5142;23645;28999;673;5734;10886;7128;7483;387597;6352;3726;8793;1959;4791;80854;4793;1437;22849;8877;132864;1282;4916;285;1649;2353;23064;9572;129607;25819;6373;2354	HDAC9;CXCL3;MMP19;HRH4;ACTN2;PTGS2;IL1RL1;GDAP1;ANKRD1;NR4A3;ZC3H12A;IL1R1;IFNB1;GRB10;KLF4;CCL3;ZNF354A;KLF10;PRKAA2;PELI1;CRY2;CXCL1;CRY1;EGR1;TNFRSF9;IGF2;CPEB1;CHRM3;KDM6B;PDE4B;PPP1R15A;KLF15;BRAF;PTGER4;NPFFR2;TNFAIP3;WNT9A;ILDR2;CCL5;JUNB;TNFRSF10D;EGR2;NFKB2;SETD7;NFKBIB;CSF2;CPEB3;SPHK1;CPEB2;COL4A1;NTRK3;ANGPT2;DDIT3;FOS;SETX;NR1D1;CMPK2;NOCT;CXCL11;FOSB
GO:0006955	immune response	60	1474	2.83957e-18	1.37686e-16	23586;345611;7128;2921;3434;8638;1308;330;2294;6890;9173;5602;3437;8013;9636;27180;57823;282617;3554;3456;1540;6348;57829;3433;51191;1958;57162;282616;163351;91543;200558;1437;282618;10332;3386;124599;3604;3481;115362;23135;5142;56829;64135;5734;2919;9235;8793;55601;4791;29126;79132;6352;6351;3683;4688;3684;9572;6373;2353;2669	DDX58;IRGM;TNFAIP3;CXCL3;IFIT1;OASL;COL17A1;BIRC3;FOXF1;TAP1;IL1RL1;MAPK10;IFIT3;NR4A3;ISG15;SIGLEC9;SLAMF7;IFNL3;IL1R1;IFNB1;CYLD;CCL3;ZP4;IFIT2;HERC5;EGR1;PELI1;IFNL2;GBP6;RSAD2;APLF;CSF2;IFNL1;CLEC4M;ICAM4;CD300LB;TNFRSF9;IGF2;GBP5;KDM6B;PDE4B;ZC3HAV1;IFIH1;PTGER4;CXCL1;IL32;TNFRSF10D;DDX60;NFKB2;CD274;DHX58;CCL5;CCL4;ITGAL;NCF2;ITGAM;NR1D1;CXCL11;FOS;GEM
GO:0045934	negative regulation of nucleobase-containing compound metabolic process	57	1348	4.23843e-18	2.03152e-16	8361;8360;9734;8367;9534;54454;3006;653604;6352;27063;8013;80149;8864;9839;81931;5629;96459;6348;8351;6940;7071;153222;1958;9975;1408;25822;7538;650;148523;1407;467;29114;282618;171392;10172;23645;8553;8334;7644;22849;3726;9314;4791;2274;85235;8968;6299;6351;3398;1649;121504;2294;9572;28996;79365;57600;2354	HIST1H4F;HIST1H4D;HDAC9;HIST1H4E;ZNF254;ATAD2B;HIST1H1C;HIST2H3D;CCL5;ANKRD1;NR4A3;ZC3H12A;PER2;ZEB2;ZNF93;PROX1;FNIP1;CCL3;HIST1H3D;ZNF354A;KLF10;CREBRF;EGR1;NR1D2;CRY2;DNAJB5;ZFP36;BMP2;CIART;CRY1;ATF3;TAGLN3;IFNL1;ZNF675;ZNF256;PPP1R15A;BHLHE40;HIST1H2AC;ZNF91;CPEB3;JUNB;KLF4;NFKB2;FHL2;HIST1H2AH;HIST1H3F;SALL1;CCL4;ID2;DDIT3;HIST4H4;FOXF1;NR1D1;HIPK2;BHLHE41;FNIP2;FOSB
GO:0009892	negative regulation of metabolic process	78	2465	1.76348e-17	8.35647e-16	8361;153769;8553;9001;8367;8360;9534;330;54454;3006;653604;6352;6940;27063;8013;9636;9734;80149;8864;9839;81931;2887;5629;9572;96459;6348;8351;8334;7071;153222;1958;7980;9975;1408;25822;7538;650;1293;1031;1407;467;29114;282618;171392;23768;10172;64506;23645;28999;5734;197135;7483;7644;22849;3726;9314;7128;4791;2274;85235;6299;132864;6351;4916;3398;1649;121504;1844;2294;1850;28996;148523;8968;1540…	HIST1H4F;SH3RF2;BHLHE40;HAP1;HIST1H4E;HIST1H4D;ZNF254;BIRC3;ATAD2B;HIST1H1C;HIST2H3D;CCL5;ZNF354A;ANKRD1;NR4A3;ISG15;HDAC9;ZC3H12A;PER2;ZEB2;ZNF93;GRB10;PROX1;NR1D1;FNIP1;CCL3;HIST1H3D;HIST1H2AC;KLF10;CREBRF;EGR1;TFPI2;NR1D2;CRY2;DNAJB5;ZFP36;BMP2;COL6A3;CDKN2C;CRY1;ATF3;TAGLN3;IFNL1;ZNF675;FLRT2;ZNF256;CPEB1;PPP1R15A;KLF15;PTGER4;PATL2;WNT9A;ZNF91;CPEB3;JUNB;KLF4;TNFAIP3;NFKB2;FHL2;HIST1H2AH;SAL…
GO:0007275	multicellular organism development	116	4770	1.83323e-17	8.58938e-16	114789;221833;7223;5743;8013;27289;9734;80149;8864;9839;5629;7596;10202;2247;285;29114;6328;90338;23768;3481;2919;23764;673;64072;388697;7128;1293;121504;9079;1959;1958;221981;22849;8877;2494;28996;91355;25819;4327;387755;88;3672;27063;28999;170690;57593;89797;10100;7538;9723;3589;1131;64506;9001;387597;9314;2047;27255;1540;7700;3398;1649;1844;23064;29948;10308;440730;2294;9636;84953;3456;9975;65…	SLC25A25;SP8;TRPC4;PTGS2;NR4A3;RND1;HDAC9;ZC3H12A;PER2;ZEB2;PROX1;ZNF45;DHRS2;FGF2;ANGPT2;TAGLN3;SCN3A;ZNF160;FLRT2;IGF2;CXCL1;MAFF;BRAF;CDH23;HRNR;TNFAIP3;COL6A3;HIST4H4;LDB2;EGR2;EGR1;THSD7A;CPEB3;SPHK1;NR5A2;HIPK2;LRP5L;NOCT;MMP19;INSC;ACTN2;ITGA1;ANKRD1;KLF15;ADAMTS16;EBF4;NAV2;TSPAN2;ZFP36;SEMA3E;IL11;CHRM3;CPEB1;HAP1;ILDR2;KLF4;EPHB1;CNTN6;CYLD;ZNF141;ID2;DDIT3;DUSP2;SETX;OSGIN1;ZNF267;TRIM…
GO:0048856	anatomical structure development	123	5313	5.72488e-17	2.65253e-15	1308;114789;221833;7223;5743;8013;27289;9734;80149;8864;9839;5629;7596;10202;2247;285;29114;6328;90338;23768;3481;2919;23764;673;64072;388697;7128;1293;121504;9079;1959;1958;221981;22849;8877;2494;28996;91355;25819;4327;387755;88;3672;27063;28999;170690;57593;89797;10100;7538;9723;3589;1131;64506;9001;387597;9314;2274;27255;1540;7700;3398;1649;1844;23064;84665;29948;10308;440730;2294;9636;84953;3…	COL17A1;SLC25A25;SP8;TRPC4;PTGS2;NR4A3;RND1;HDAC9;ZC3H12A;PER2;ZEB2;PROX1;ZNF45;DHRS2;FGF2;ANGPT2;TAGLN3;SCN3A;ZNF160;FLRT2;IGF2;CXCL1;MAFF;BRAF;CDH23;HRNR;TNFAIP3;COL6A3;HIST4H4;LDB2;EGR2;EGR1;THSD7A;CPEB3;SPHK1;NR5A2;HIPK2;LRP5L;NOCT;MMP19;INSC;ACTN2;ITGA1;ANKRD1;KLF15;ADAMTS16;EBF4;NAV2;TSPAN2;ZFP36;SEMA3E;IL11;CHRM3;CPEB1;HAP1;ILDR2;KLF4;FHL2;CNTN6;CYLD;ZNF141;ID2;DDIT3;DUSP2;SETX;MYPN;OSGIN1…
GO:0007165	signal transduction	126	5542	8.13516e-17	3.72787e-15	10060;9367;5743;11054;5563;8013;27289;80149;3554;1540;57829;375449;8490;2247;285;23768;3481;2919;5142;673;10886;7128;9173;1958;29126;79132;8877;2494;9908;9572;28996;91355;57600;6855;8605;88;206338;5602;3672;27063;11033;1850;10100;1408;7538;1407;2669;10332;154043;9723;3589;1131;56829;9839;9001;2353;9314;1437;27255;23586;1649;1844;23064;6373;2921;440730;330;2294;56911;9636;3456;2887;27128;282617;28…	ABCC9;RAB9A;PTGS2;OGFR;PRKAA2;NR4A3;RND1;ZC3H12A;IL1R1;CYLD;ZP4;MAST4;RGS5;FGF2;ANGPT2;FLRT2;IGF2;CXCL1;PDE4B;BRAF;NPFFR2;TNFAIP3;IL1RL1;EGR1;CD274;DHX58;SPHK1;NR5A2;G3BP2;NR1D1;HIPK2;LRP5L;FNIP2;SYP;PLA2G4C;ACTN2;LVRN;MAPK10;ITGA1;ANKRD1;ADAP1;DUSP8;TSPAN2;CRY2;ZFP36;CRY1;GEM;CLEC4M;CNKSR3;SEMA3E;IL11;CHRM3;ZC3HAV1;ZEB2;HAP1;FOS;KLF4;CSF2;CNTN6;DDX58;DDIT3;DUSP2;SETX;CXCL11;CXCL3;TRIM67;BIRC3;FO…
GO:0010628	positive regulation of gene expression	60	1623	2.05494e-16	9.31423e-15	8361;8360;57018;7008;54454;28996;653604;8351;27063;8013;64651;23064;9839;3236;8367;9314;28999;6348;57593;1958;9975;8968;650;6049;282618;3456;23764;80149;1437;3589;467;23135;64506;23645;29950;673;5734;9586;22807;6352;3726;9079;1959;4791;80854;2274;2247;22849;5629;6299;23586;4916;3398;1649;2494;121504;2294;9572;2353;2354	HIST1H4F;HIST1H4D;CCNL1;TEF;ATAD2B;HIPK2;HIST2H3D;HIST1H3D;ANKRD1;NR4A3;CSRNP1;SETX;ZEB2;HOXD10;HIST1H4E;KLF4;KLF15;CCL3;EBF4;EGR1;NR1D2;HIST1H3F;BMP2;RNF6;IFNL1;IFNB1;MAFF;ZC3H12A;CSF2;IL11;ATF3;KDM6B;CPEB1;PPP1R15A;SERTAD1;BRAF;PTGER4;CREB5;IKZF2;CCL5;JUNB;LDB2;EGR2;NFKB2;SETD7;FHL2;FGF2;CPEB3;PROX1;SALL1;DDX58;NTRK3;ID2;DDIT3;NR5A2;HIST4H4;FOXF1;NR1D1;FOS;FOSB
GO:0006366	transcription from RNA polymerase II promoter	67	1985	2.29487e-16	1.02899e-14	8553;9734;57018;5629;171392;9534;54454;284390;3006;153222;6940;27063;8013;23064;8864;9839;3236;9314;28999;96459;7596;57593;7071;1958;9975;1408;25822;7538;650;2247;1407;29114;79891;80149;3589;467;23135;23645;29950;64651;23586;3131;22807;79365;3456;3726;9079;1959;4791;2274;22849;6299;7700;7008;3398;1649;2494;2353;2294;9572;23764;28996;9586;6617;25819;57600;2354	BHLHE40;HDAC9;CCNL1;PROX1;ZNF675;ZNF254;ATAD2B;ZNF763;HIST1H1C;CREBRF;ZNF354A;ANKRD1;NR4A3;SETX;PER2;ZEB2;HOXD10;KLF4;KLF15;FNIP1;ZNF45;EBF4;KLF10;EGR1;NR1D2;CRY2;DNAJB5;ZFP36;BMP2;FGF2;CRY1;TAGLN3;ZNF671;ZC3H12A;IL11;ATF3;KDM6B;PPP1R15A;SERTAD1;CSRNP1;DDX58;HLF;IKZF2;BHLHE41;IFNB1;JUNB;LDB2;EGR2;NFKB2;FHL2;CPEB3;SALL1;ZNF141;TEF;ID2;DDIT3;NR5A2;FOS;FOXF1;NR1D1;MAFF;HIPK2;CREB5;SNAPC1;NOCT;FNIP2;…
GO:0009893	positive regulation of metabolic process	84	2962	4.21184e-16	1.86844e-14	8361;8360;23586;7128;57018;57600;153222;440730;330;7008;54454;56911;5743;653604;6352;3672;27063;8013;64651;23064;9839;3236;2887;9314;28999;96459;6348;57829;57593;5563;57162;9975;8968;7538;650;8351;200558;6049;5602;57161;1958;282618;3456;23764;80149;1437;3481;3589;467;23135;64506;56829;29950;673;5734;9586;22807;22849;3726;9079;1959;4791;80854;8367;2274;2247;5366;5629;6299;840;4916;3398;6351;1649;2…	HIST1H4F;HIST1H4D;DDX58;TNFAIP3;CCNL1;FNIP2;CREBRF;TRIM67;BIRC3;TEF;ATAD2B;MAP3K7CL;PTGS2;HIST2H3D;CCL5;ITGA1;ANKRD1;NR4A3;CSRNP1;SETX;ZEB2;HOXD10;GRB10;KLF4;KLF15;FNIP1;CCL3;ZP4;EBF4;PRKAA2;PELI1;NR1D2;HIST1H3F;ZFP36;BMP2;HIST1H3D;APLF;RNF6;MAPK10;PELI2;EGR1;IFNL1;IFNB1;MAFF;ZC3H12A;CSF2;IGF2;IL11;ATF3;KDM6B;CPEB1;ZC3HAV1;SERTAD1;BRAF;PTGER4;CREB5;IKZF2;CPEB3;JUNB;LDB2;EGR2;NFKB2;SETD7;HIST1H4E;…
GO:0044767	single-organism developmental process	125	5604	4.86018e-16	2.13336e-14	114789;221833;7223;5743;8013;27289;9734;80149;8864;9839;5629;7596;10202;2247;285;29114;6328;90338;23768;3481;2919;23764;673;64072;388697;7128;1293;121504;9079;1959;1958;221981;22849;8877;2494;9572;28996;91355;25819;6855;4327;387755;88;3672;27063;28999;170690;57593;89797;10100;7538;9723;3589;1131;64506;9001;387597;59344;9314;2274;27255;1540;7700;3398;1649;1844;23064;84665;29948;10308;440730;2294;9…	SLC25A25;SP8;TRPC4;PTGS2;NR4A3;RND1;HDAC9;ZC3H12A;PER2;ZEB2;PROX1;ZNF45;DHRS2;FGF2;ANGPT2;TAGLN3;SCN3A;ZNF160;FLRT2;IGF2;CXCL1;MAFF;BRAF;CDH23;HRNR;TNFAIP3;COL6A3;HIST4H4;LDB2;EGR2;EGR1;THSD7A;CPEB3;SPHK1;NR5A2;NR1D1;HIPK2;LRP5L;NOCT;SYP;MMP19;INSC;ACTN2;ITGA1;ANKRD1;KLF15;ADAMTS16;EBF4;NAV2;TSPAN2;ZFP36;SEMA3E;IL11;CHRM3;CPEB1;HAP1;ILDR2;ALOXE3;KLF4;FHL2;CNTN6;CYLD;ZNF141;ID2;DDIT3;DUSP2;SETX;MY…
GO:0030154	cell differentiation	93	3519	5.56955e-16	2.41928e-14	7071;7223;5743;8013;27289;9734;80149;8864;9839;5629;10202;2247;285;1437;23768;23764;673;64072;388697;121504;1959;1958;221981;22849;8877;2494;9572;28996;25819;4327;387755;88;3672;27063;28999;10100;7538;9723;3589;64506;9001;387597;9314;2047;27255;1540;3398;1649;23064;84665;29948;440730;2294;9636;84953;3456;9975;650;1031;282618;2274;467;23135;6616;7483;3726;6049;6352;6299;79365;201164;3684;59344;836…	KLF10;TRPC4;PTGS2;NR4A3;RND1;HDAC9;ZC3H12A;PER2;ZEB2;PROX1;DHRS2;FGF2;ANGPT2;CSF2;FLRT2;MAFF;BRAF;CDH23;HRNR;HIST4H4;EGR2;EGR1;THSD7A;CPEB3;SPHK1;NR5A2;NR1D1;HIPK2;NOCT;MMP19;INSC;ACTN2;ITGA1;ANKRD1;KLF15;TSPAN2;ZFP36;SEMA3E;IL11;CPEB1;HAP1;ILDR2;KLF4;EPHB1;CNTN6;CYLD;ID2;DDIT3;SETX;MYPN;OSGIN1;TRIM67;FOXF1;ISG15;MICALCL;IFNB1;NR1D2;BMP2;CDKN2C;IFNL1;FHL2;ATF3;KDM6B;SNAP25;WNT9A;JUNB;RNF6;CCL5;SA…
GO:0032502	developmental process	126	5693	6.33293e-16	2.72251e-14	1308;114789;221833;7223;5743;8013;27289;9734;80149;8864;9839;5629;7596;10202;2247;285;29114;6328;90338;23768;3481;2919;23764;673;64072;388697;7128;1293;121504;9079;1959;1958;221981;22849;8877;2494;9572;28996;91355;25819;6855;4327;387755;88;3672;27063;28999;170690;57593;89797;10100;7538;9723;3589;1131;64506;9001;387597;59344;9314;2274;27255;1540;7700;3398;1649;1844;23064;84665;29948;10308;440730;2…	COL17A1;SLC25A25;SP8;TRPC4;PTGS2;NR4A3;RND1;HDAC9;ZC3H12A;PER2;ZEB2;PROX1;ZNF45;DHRS2;FGF2;ANGPT2;TAGLN3;SCN3A;ZNF160;FLRT2;IGF2;CXCL1;MAFF;BRAF;CDH23;HRNR;TNFAIP3;COL6A3;HIST4H4;LDB2;EGR2;EGR1;THSD7A;CPEB3;SPHK1;NR5A2;NR1D1;HIPK2;LRP5L;NOCT;SYP;MMP19;INSC;ACTN2;ITGA1;ANKRD1;KLF15;ADAMTS16;EBF4;NAV2;TSPAN2;ZFP36;SEMA3E;IL11;CHRM3;CPEB1;HAP1;ILDR2;ALOXE3;KLF4;FHL2;CNTN6;CYLD;ZNF141;ID2;DDIT3;DUSP2…
GO:0051239	regulation of multicellular organismal process	77	2581	6.68166e-16	2.84311e-14	8361;8360;23586;64506;9001;8367;51191;171392;440730;330;10060;5743;9173;121504;27063;8013;9636;9734;1959;80149;8864;9839;3456;1540;96459;6348;1193;23768;1960;7071;5563;57162;9975;1408;7538;650;91543;200558;6049;1407;1958;282618;10332;9723;3604;115362;1131;23764;5142;56829;64135;673;2247;7128;6616;7483;1437;6352;9314;55601;4791;29126;79132;22849;5629;8877;5734;4916;3398;2047;1649;23064;28996;23645…	HIST1H4F;HIST1H4D;DDX58;CPEB1;HAP1;HIST1H4E;HERC5;ZNF675;TRIM67;BIRC3;ABCC9;PTGS2;IL1RL1;HIST4H4;ANKRD1;NR4A3;ISG15;HDAC9;EGR2;ZC3H12A;PER2;ZEB2;IFNB1;CYLD;FNIP1;CCL3;CLIC2;FLRT2;EGR3;KLF10;PRKAA2;PELI1;NR1D2;CRY2;ZFP36;BMP2;RSAD2;APLF;RNF6;CRY1;EGR1;IFNL1;CLEC4M;SEMA3E;TNFRSF9;GBP5;CHRM3;MAFF;PDE4B;ZC3HAV1;IFIH1;BRAF;FGF2;TNFAIP3;SNAP25;WNT9A;CSF2;CCL5;KLF4;DDX60;NFKB2;CD274;DHX58;CPEB3;PROX1;SP…
GO:0048522	positive regulation of cellular process	109	4559	7.79755e-16	3.28442e-14	7483;9367;115362;54454;5743;8013;29948;80149;9839;1540;9173;57829;2247;23768;3481;2919;23764;673;7128;9079;1959;1958;29126;79132;22849;8877;2494;9572;28996;25819;57600;88;5602;3672;27063;28999;57593;5563;7538;9723;3589;64506;56829;9001;9314;80854;2047;5629;23586;3398;1649;3434;23064;6373;9734;2921;440730;330;2294;56911;9636;3456;2887;282617;9975;650;200558;6049;282618;1437;43;467;23135;23645;2995…	WNT9A;RAB9A;GBP5;ATAD2B;PTGS2;NR4A3;OSGIN1;ZC3H12A;ZEB2;CYLD;IL1RL1;ZP4;FGF2;FLRT2;IGF2;CXCL1;MAFF;BRAF;TNFAIP3;LDB2;EGR2;EGR1;CD274;DHX58;CPEB3;SPHK1;NR5A2;NR1D1;HIPK2;NOCT;FNIP2;ACTN2;MAPK10;ITGA1;ANKRD1;KLF15;EBF4;PRKAA2;ZFP36;SEMA3E;IL11;CPEB1;ZC3HAV1;HAP1;KLF4;SETD7;EPHB1;PROX1;DDX58;ID2;DDIT3;IFIT1;SETX;CXCL11;HDAC9;CXCL3;TRIM67;BIRC3;FOXF1;MAP3K7CL;ISG15;IFNB1;GRB10;IFNL3;NR1D2;BMP2;APLF;R…
GO:0010604	positive regulation of macromolecule metabolic process	80	2767	8.79083e-16	3.66578e-14	8361;8360;23586;7128;57018;153222;440730;330;7008;54454;56911;28996;653604;6352;3672;27063;8013;64651;23064;9839;3236;8367;9314;28999;96459;6348;57829;57593;1958;57162;9975;8968;7538;650;8351;200558;6049;5602;57161;282618;3456;23764;80149;1437;3481;3589;467;23135;64506;56829;29950;673;5734;9586;22807;22849;3726;9079;1959;4791;80854;2274;2247;5366;5629;6299;840;4916;3398;6351;1649;2494;121504;2294…	HIST1H4F;HIST1H4D;DDX58;TNFAIP3;CCNL1;CREBRF;TRIM67;BIRC3;TEF;ATAD2B;MAP3K7CL;HIPK2;HIST2H3D;CCL5;ITGA1;ANKRD1;NR4A3;CSRNP1;SETX;ZEB2;HOXD10;HIST1H4E;KLF4;KLF15;FNIP1;CCL3;ZP4;EBF4;EGR1;PELI1;NR1D2;HIST1H3F;ZFP36;BMP2;HIST1H3D;APLF;RNF6;MAPK10;PELI2;IFNL1;IFNB1;MAFF;ZC3H12A;CSF2;IGF2;IL11;ATF3;KDM6B;CPEB1;ZC3HAV1;SERTAD1;BRAF;PTGER4;CREB5;IKZF2;CPEB3;JUNB;LDB2;EGR2;NFKB2;SETD7;FHL2;FGF2;PMAIP1;PR…
GO:0048869	cellular developmental process	97	3837	1.73298e-15	7.15499e-14	7071;7223;5743;8013;27289;9734;80149;8864;9839;5629;10202;2247;285;1437;23768;23764;673;64072;388697;121504;1959;1958;221981;22849;8877;2494;9572;28996;25819;4327;387755;88;3672;27063;28999;170690;10100;7538;9723;3589;64506;9001;387597;59344;9314;2047;27255;1540;3398;1649;23064;84665;29948;440730;2294;9636;84953;3456;9975;650;1031;282618;2274;467;23135;6616;7483;3726;6049;6352;6299;201164;3684;79…	KLF10;TRPC4;PTGS2;NR4A3;RND1;HDAC9;ZC3H12A;PER2;ZEB2;PROX1;DHRS2;FGF2;ANGPT2;CSF2;FLRT2;MAFF;BRAF;CDH23;HRNR;HIST4H4;EGR2;EGR1;THSD7A;CPEB3;SPHK1;NR5A2;NR1D1;HIPK2;NOCT;MMP19;INSC;ACTN2;ITGA1;ANKRD1;KLF15;ADAMTS16;TSPAN2;ZFP36;SEMA3E;IL11;CPEB1;HAP1;ILDR2;ALOXE3;KLF4;EPHB1;CNTN6;CYLD;ID2;DDIT3;SETX;MYPN;OSGIN1;TRIM67;FOXF1;ISG15;MICALCL;IFNB1;NR1D2;BMP2;CDKN2C;IFNL1;FHL2;ATF3;KDM6B;SNAP25;WNT9A;J…
GO:0051704	multi-organism process	72	2352	1.96966e-15	8.05243e-14	10332;23586;7128;2921;9367;8638;330;4327;8605;6890;10060;5743;8351;27063;5539;9636;84953;282617;3554;3236;5629;9572;6348;57829;3433;51191;3437;57162;282616;8968;163351;91543;148213;285;282618;144535;3456;7802;80149;3604;3481;64506;23764;5142;56829;64135;5734;10561;2919;2353;6352;3726;8793;55601;4791;4793;1437;79132;5366;8877;6351;4916;3434;2494;23064;201164;28996;283316;129607;25819;6373;2354	CLEC4M;DDX58;TNFAIP3;CXCL3;RAB9A;OASL;BIRC3;MMP19;PLA2G4C;TAP1;ABCC9;PTGS2;HIST1H3D;ANKRD1;PPY;ISG15;MICALCL;IFNL3;IL1R1;HOXD10;PROX1;NR1D1;CCL3;ZP4;IFIT2;HERC5;IFIT3;PELI1;IFNL2;HIST1H3F;GBP6;RSAD2;ZNF681;ANGPT2;IFNL1;CFAP54;IFNB1;DNALI1;ZC3H12A;TNFRSF9;IGF2;CPEB1;MAFF;PDE4B;ZC3HAV1;IFIH1;PTGER4;IFI44;CXCL1;FOS;CCL5;JUNB;TNFRSF10D;DDX60;NFKB2;NFKBIB;CSF2;DHX58;PMAIP1;SPHK1;CCL4;NTRK3;IFIT1;NR5A2…
GO:0080134	regulation of response to stress	52	1337	3.68453e-15	1.4917e-13	23586;3434;171392;115362;330;2294;6890;26353;5743;153222;27063;8013;80149;3554;3456;1540;6348;8351;51191;57162;9975;8968;7538;650;91543;2247;1407;10332;3481;55601;56829;64135;673;5734;283316;9839;7128;6352;5539;9314;9173;148213;2047;79132;5366;6351;4916;1649;3684;9572;28996;23645	DDX58;IFIT1;ZNF675;GBP5;BIRC3;FOXF1;TAP1;HSPB8;PTGS2;CREBRF;ANKRD1;NR4A3;ZC3H12A;IL1R1;IFNB1;CYLD;CCL3;HIST1H3D;HERC5;PELI1;NR1D2;HIST1H3F;ZFP36;BMP2;RSAD2;FGF2;CRY1;CLEC4M;IGF2;DDX60;ZC3HAV1;IFIH1;BRAF;PTGER4;CD163L1;ZEB2;TNFAIP3;CCL5;PPY;KLF4;IL1RL1;ZNF681;EPHB1;DHX58;PMAIP1;CCL4;NTRK3;DDIT3;ITGAM;NR1D1;HIPK2;PPP1R15A
GO:0032101	regulation of response to external stimulus	35	794	5.74409e-12	1.77429e-10	5734;2921;3434;115362;330;2294;5743;80149;3554;6348;51191;9975;8968;7538;2247;285;10332;9723;2919;55601;56829;673;23586;283316;7128;8351;5539;9314;9173;148213;79132;6352;6351;4916;6373	PTGER4;CXCL3;IFIT1;GBP5;BIRC3;FOXF1;PTGS2;ZC3H12A;IL1R1;CCL3;HERC5;NR1D2;HIST1H3F;ZFP36;FGF2;ANGPT2;CLEC4M;SEMA3E;CXCL1;DDX60;ZC3HAV1;BRAF;DDX58;CD163L1;TNFAIP3;HIST1H3D;PPY;KLF4;IL1RL1;ZNF681;DHX58;CCL5;CCL4;NTRK3;CXCL11
GO:0031399	regulation of protein modification process	51	1641	2.34195e-11	6.68898e-10	57018;171392;440730;330;59340;56911;28996;5602;3672;28999;9636;80149;8864;9839;3456;5629;96459;6348;57829;51191;57162;1408;650;1031;1407;57161;282618;154043;23768;3481;3589;467;23645;29950;673;5734;10886;7128;9314;1958;80854;1437;2247;6352;8877;6351;4916;2047;1844;1850;57600	CCNL1;ZNF675;TRIM67;BIRC3;HRH4;MAP3K7CL;HIPK2;MAPK10;ITGA1;KLF15;ISG15;ZC3H12A;PER2;ZEB2;IFNB1;PROX1;FNIP1;CCL3;ZP4;HERC5;PELI1;CRY2;BMP2;CDKN2C;CRY1;PELI2;IFNL1;CNKSR3;FLRT2;IGF2;IL11;ATF3;PPP1R15A;SERTAD1;BRAF;PTGER4;NPFFR2;TNFAIP3;KLF4;EGR1;SETD7;CSF2;FGF2;CCL5;SPHK1;CCL4;NTRK3;EPHB1;DUSP2;DUSP8;FNIP2
GO:0042127	regulation of cell proliferation	47	1501	1.20084e-10	3.11025e-09	7483;2921;2294;5743;3672;8013;8864;9314;5629;57829;1960;7071;3437;57162;650;2919;2247;1437;282618;3604;3481;3589;467;64506;23645;29950;673;5734;7128;10202;8334;6352;3726;8793;9173;1958;29126;1031;5366;8877;1961;4916;3398;2494;9572;28996;6373	WNT9A;CXCL3;FOXF1;PTGS2;ITGA1;NR4A3;PER2;KLF4;PROX1;ZP4;EGR3;KLF10;IFIT3;PELI1;BMP2;CXCL1;FGF2;CSF2;IFNL1;TNFRSF9;IGF2;IL11;ATF3;CPEB1;PPP1R15A;SERTAD1;BRAF;PTGER4;TNFAIP3;DHRS2;HIST1H2AC;CCL5;JUNB;TNFRSF10D;IL1RL1;EGR1;CD274;CDKN2C;PMAIP1;SPHK1;EGR4;NTRK3;ID2;NR5A2;NR1D1;HIPK2;CXCL11
GO:0048584	positive regulation of response to stimulus	54	1903	1.50007e-10	3.8613e-09	23586;7483;2921;5602;115362;330;56911;5743;9173;153222;3672;27063;8013;282617;9839;3456;2887;1540;6348;57829;57162;282616;57161;650;2919;91543;2247;282618;80149;3481;3589;467;5142;56829;64135;673;5734;7128;9001;6352;55601;1437;79132;5366;8877;6299;6351;4916;1649;3684;9572;28996;23645;6373	DDX58;WNT9A;CXCL3;MAPK10;GBP5;BIRC3;MAP3K7CL;PTGS2;IL1RL1;CREBRF;ITGA1;ANKRD1;NR4A3;IFNL3;ZEB2;IFNB1;GRB10;CYLD;CCL3;ZP4;PELI1;IFNL2;PELI2;BMP2;CXCL1;RSAD2;FGF2;IFNL1;ZC3H12A;IGF2;IL11;ATF3;PDE4B;ZC3HAV1;IFIH1;BRAF;PTGER4;TNFAIP3;HAP1;CCL5;DDX60;CSF2;DHX58;PMAIP1;SPHK1;SALL1;CCL4;NTRK3;DDIT3;ITGAM;NR1D1;HIPK2;PPP1R15A;CXCL11
GO:0042325	regulation of phosphorylation	44	1371	2.34813e-10	5.86329e-09	57018;171392;9079;59340;56911;28996;5602;3672;80149;9839;3456;2887;5629;96459;6348;57829;51191;5563;57161;650;2247;282618;154043;23768;3481;3589;467;23645;29950;673;5734;10886;7128;9314;1437;1031;6352;8877;6351;4916;2047;1844;1850;57600	CCNL1;ZNF675;LDB2;HRH4;MAP3K7CL;HIPK2;MAPK10;ITGA1;ZC3H12A;ZEB2;IFNB1;GRB10;PROX1;FNIP1;CCL3;ZP4;HERC5;PRKAA2;PELI2;BMP2;FGF2;IFNL1;CNKSR3;FLRT2;IGF2;IL11;ATF3;PPP1R15A;SERTAD1;BRAF;PTGER4;NPFFR2;TNFAIP3;KLF4;CSF2;CDKN2C;CCL5;SPHK1;CCL4;NTRK3;EPHB1;DUSP2;DUSP8;FNIP2
GO:0001932	regulation of protein phosphorylation	41	1281	1.08374e-09	2.39112e-08	57018;171392;59340;56911;28996;5602;3672;80149;9839;3456;5629;96459;6348;57829;51191;57161;650;2247;282618;154043;23768;3481;3589;467;23645;29950;673;5734;10886;7128;9314;1437;1031;6352;8877;6351;4916;2047;1844;1850;57600	CCNL1;ZNF675;HRH4;MAP3K7CL;HIPK2;MAPK10;ITGA1;ZC3H12A;ZEB2;IFNB1;PROX1;FNIP1;CCL3;ZP4;HERC5;PELI2;BMP2;FGF2;IFNL1;CNKSR3;FLRT2;IGF2;IL11;ATF3;PPP1R15A;SERTAD1;BRAF;PTGER4;NPFFR2;TNFAIP3;KLF4;CSF2;CDKN2C;CCL5;SPHK1;CCL4;NTRK3;EPHB1;DUSP2;DUSP8;FNIP2
GO:0006468	protein phosphorylation	49	1832	7.39104e-09	1.54878e-07	57018;171392;59340;56911;88;28996;5602;3672;57396;5218;80149;9839;3456;5629;96459;6348;57829;51191;5563;375449;57161;650;2247;1407;282618;154043;23768;3481;3589;467;23645;29950;673;5734;10886;7128;9314;1437;1031;6352;8877;6351;4916;2047;1844;23064;1850;27133;57600	CCNL1;ZNF675;HRH4;MAP3K7CL;ACTN2;HIPK2;MAPK10;ITGA1;CLK4;CDK14;ZC3H12A;ZEB2;IFNB1;PROX1;FNIP1;CCL3;ZP4;HERC5;PRKAA2;MAST4;PELI2;BMP2;FGF2;CRY1;IFNL1;CNKSR3;FLRT2;IGF2;IL11;ATF3;PPP1R15A;SERTAD1;BRAF;PTGER4;NPFFR2;TNFAIP3;KLF4;CSF2;CDKN2C;CCL5;SPHK1;CCL4;NTRK3;EPHB1;DUSP2;SETX;DUSP8;KCNH5;FNIP2
GO:0032993	protein-DNA complex	11	173	4.79627e-06	8.35647e-05	8361;8360;85235;8334;8367;1649;3006;8968;653604;121504;8351	HIST1H4F;HIST1H4D;HIST1H2AH;HIST1H2AC;HIST1H4E;DDIT3;HIST1H1C;HIST1H3F;HIST2H3D;HIST4H4;HIST1H3D
GO:0005578	proteinaceous extracellular matrix	14	354	4.48784e-05	0.000685743	285613;23768;57829;170690;1308;43;4327;89797;7980;1282;7483;1293;1310;9173	RELL2;FLRT2;ZP4;ADAMTS16;COL17A1;ACHE;MMP19;NAV2;TFPI2;COL4A1;WNT9A;COL6A3;COL19A1;IL1RL1
GO:1990124	messenger ribonucleoprotein complex	3	6	9.41099e-05	0.00114402	22849;64506;132864	CPEB3;CPEB1;CPEB2
GO:0043234	protein complex	67	3913	9.58343e-05	0.00114402	8361;8360;10060;9734;57018;1308;330;9079;6890;7223;3006;7171;9183;653604;8351;3672;27063;8013;5218;84952;3554;8367;84541;1193;121504;5563;3684;8676;650;1293;282618;28996;7802;144453;1310;467;5142;23645;5743;6617;6616;8334;22849;3726;9314;4791;23193;3780;1804;85235;8968;6299;1282;4916;3398;51259;1649;2494;4688;27012;2294;3683;2027;91355;2353;6328;26269	HIST1H4F;HIST1H4D;ABCC9;HDAC9;CCNL1;COL17A1;BIRC3;LDB2;TAP1;TRPC4;HIST1H1C;TPM4;ZW10;HIST2H3D;HIST1H3D;ITGA1;ANKRD1;NR4A3;CDK14;CGNL1;IL1R1;HIST1H4E;KBTBD8;CLIC2;HIST4H4;PRKAA2;ITGAM;STX11;BMP2;COL6A3;IFNL1;HIPK2;DNALI1;BEST3;COL19A1;ATF3;PDE4B;PPP1R15A;PTGS2;SNAPC1;SNAP25;HIST1H2AC;CPEB3;JUNB;KLF4;NFKB2;GANAB;KCNN1;DPP6;HIST1H2AH;HIST1H3F;SALL1;COL4A1;NTRK3;ID2;TMEM216;DDIT3;NR5A2;NCF2;KCNV1;FOX…
GO:0098797	plasma membrane protein complex	13	502	0.00365943	0.0225468	10060;1804;3683;5142;3780;4688;27012;3684;6616;650;3672;282618;6328	ABCC9;DPP6;ITGAL;PDE4B;KCNN1;NCF2;KCNV1;ITGAM;SNAP25;BMP2;ITGA1;IFNL1;SCN3A
GO:0098636	protein complex involved in cell adhesion	3	30	0.00506475	0.0290055	3672;3683;3684	ITGA1;ITGAL;ITGAM
GO:0005788	endoplasmic reticulum lumen	7	200	0.00677136	0.0369523	1282;1310;1308;283208;5743;1293;23193	COL4A1;COL19A1;COL17A1;P4HA3;PTGS2;COL6A3;GANAB
GO:0012505	endomembrane system	55	3788	0.0133098	0.0624052	6855;8553;55080;345611;9367;1293;115362;8605;6890;26353;5743;9183;3672;80149;92344;23193;3433;43;89795;6248;27128;79669;8676;23299;91543;6049;7779;1114;9331;23768;3481;1308;5142;56829;23645;5734;10202;6616;9001;387597;4794;283208;7781;29126;56605;8877;1282;2047;1649;440270;4688;84541;88;2353;1310	SYP;BHLHE40;TAPBPL;IRGM;RAB9A;COL6A3;GBP5;PLA2G4C;TAP1;HSPB8;PTGS2;ZW10;ITGA1;ZC3H12A;GORAB;GANAB;IFIT2;ACHE;NAV3;RSC1A1;CYTH4;C3orf52;STX11;BICD2;RSAD2;RNF6;SLC30A1;CHGB;B4GALT6;FLRT2;IGF2;COL17A1;PDE4B;ZC3HAV1;PPP1R15A;PTGER4;DHRS2;SNAP25;HAP1;ILDR2;NFKBIE;P4HA3;SLC30A3;CD274;ERO1B;SPHK1;COL4A1;EPHB1;DDIT3;GOLGA8B;NCF2;KBTBD8;ACTN2;FOS;COL19A1
GO:0036464	cytoplasmic ribonucleoprotein granule	5	138	0.0183243	0.0793537	64506;25819;197135;7538;80149	CPEB1;NOCT;PATL2;ZFP36;ZC3H12A
GO:0098796	membrane protein complex	18	1028	0.0310564	0.122305	10060;1804;144453;6616;3683;1193;5142;3780;4688;27012;6890;7223;3684;8676;650;3672;6328;282618	ABCC9;DPP6;BEST3;SNAP25;ITGAL;CLIC2;PDE4B;KCNN1;NCF2;KCNV1;TAP1;TRPC4;ITGAM;STX11;BMP2;ITGA1;SCN3A;IFNL1
GO:0044432	endoplasmic reticulum part	19	1158	0.0467028	0.16519	80149;55080;56605;23768;9367;1282;1308;23645;8605;6890;1293;5743;79669;9183;387597;91543;1310;283208;23193	ZC3H12A;TAPBPL;ERO1B;FLRT2;RAB9A;COL4A1;COL17A1;PPP1R15A;PLA2G4C;TAP1;COL6A3;PTGS2;C3orf52;ZW10;ILDR2;RSAD2;COL19A1;P4HA3;GANAB

## Sheet: GO-Cellular_Component
GOCCID	Term	Sample number	Background number	Pvalue	corrPvalue	GeneIDs	GeneNames
GO:0044464	cell part	317	15776	8.08888e-48	2.30651e-45	153769;5734;345611;8334;23586;84541;9367;7644;1308;10060;114789;54454;4026;10349;5743;9173;23193;121504;92552;3437;8013;27289;7538;57823;80149;8864;9839;1540;7596;57829;10202;10100;105;6248;375449;8490;25822;23299;79981;933;51066;285;28965;29114;1114;28996;90338;7802;199692;144453;23768;3481;115362;23764;5142;8877;220992;673;10886;64072;22927;6718;91543;1031;221833;1959;1958;8537;29126;282617;791…	SH3RF2;PTGER4;IRGM;HIST1H2AC;DDX58;KBTBD8;RAB9A;ZNF91;COL17A1;ABCC9;SLC25A25;ATAD2B;LPP;ABCA10;PTGS2;IL1RL1;GANAB;HIST4H4;ATXN3L;IFIT3;NR4A3;RND1;ZFP36;SLAMF7;ZC3H12A;PER2;ZEB2;CYLD;ZNF45;ZP4;DHRS2;TSPAN2;ADARB2;RSC1A1;MAST4;RGS5;DNAJB5;BICD2;FRMD1;CD22;SSUH2;ANGPT2;SLC27A6;TAGLN3;CHGB;HIPK2;ZNF160;DNALI1;ZNF627;BEST3;FLRT2;IGF2;GBP5;MAFF;PDE4B;SPHK1;ZNF485;BRAF;NPFFR2;CDH23;HABP4;AKR1D1;RSAD2;CD…
GO:0005623	cell	317	15802	1.20759e-47	2.30651e-45	153769;5734;345611;8334;23586;84541;9367;7644;1308;10060;114789;54454;4026;10349;5743;9173;23193;121504;92552;3437;8013;27289;7538;57823;80149;8864;9839;1540;7596;57829;10202;10100;105;6248;375449;8490;25822;23299;79981;933;51066;285;28965;29114;1114;28996;90338;7802;199692;144453;23768;3481;115362;23764;5142;8877;220992;673;10886;64072;22927;6718;91543;1031;221833;1959;1958;8537;29126;282617;791…	SH3RF2;PTGER4;IRGM;HIST1H2AC;DDX58;KBTBD8;RAB9A;ZNF91;COL17A1;ABCC9;SLC25A25;ATAD2B;LPP;ABCA10;PTGS2;IL1RL1;GANAB;HIST4H4;ATXN3L;IFIT3;NR4A3;RND1;ZFP36;SLAMF7;ZC3H12A;PER2;ZEB2;CYLD;ZNF45;ZP4;DHRS2;TSPAN2;ADARB2;RSC1A1;MAST4;RGS5;DNAJB5;BICD2;FRMD1;CD22;SSUH2;ANGPT2;SLC27A6;TAGLN3;CHGB;HIPK2;ZNF160;DNALI1;ZNF627;BEST3;FLRT2;IGF2;GBP5;MAFF;PDE4B;SPHK1;ZNF485;BRAF;NPFFR2;CDH23;HABP4;AKR1D1;RSAD2;CD…
GO:0005622	intracellular	281	13775	2.46647e-39	3.14064e-37	153769;5734;345611;8334;148213;84541;9367;7644;1308;10060;114789;221833;4026;10349;5743;11054;92552;3437;8013;27289;80149;8864;9839;1540;7596;57829;10202;105;6248;375449;8490;25822;23299;79981;126070;51066;285;29114;8676;28996;90338;7802;199692;23768;3481;115362;23764;5142;8877;220992;673;10886;3131;22927;6718;91543;121504;54454;1959;1958;8537;7538;79132;22849;80032;132864;56911;1407;7223;9908;12…	SH3RF2;PTGER4;IRGM;HIST1H2AC;ZNF681;KBTBD8;RAB9A;ZNF91;COL17A1;ABCC9;SLC25A25;SP8;LPP;ABCA10;PTGS2;OGFR;ATXN3L;IFIT3;NR4A3;RND1;ZC3H12A;PER2;ZEB2;CYLD;ZNF45;ZP4;DHRS2;ADARB2;RSC1A1;MAST4;RGS5;DNAJB5;BICD2;FRMD1;ZNF440;SSUH2;ANGPT2;TAGLN3;STX11;HIPK2;ZNF160;DNALI1;ZNF627;FLRT2;IGF2;GBP5;MAFF;PDE4B;SPHK1;ZNF485;BRAF;NPFFR2;HLF;HABP4;AKR1D1;RSAD2;HIST4H4;ATAD2B;EGR2;EGR1;BCAS1;ZFP36;DHX58;CPEB3;ZNF5…
GO:0044424	intracellular part	274	13428	1.15329e-37	1.10139e-35	153769;5734;345611;8334;148213;84541;9367;7644;1308;10060;114789;221833;4026;10349;5743;11054;92552;3437;8013;27289;80149;8864;9839;1540;7596;10202;105;6248;375449;8490;25822;23299;79981;126070;51066;285;29114;8676;28996;90338;7802;199692;23768;3481;115362;23764;5142;8877;220992;673;10886;3131;22927;6718;91543;121504;54454;1959;1958;8537;7538;79132;22849;80032;132864;56911;1407;7223;9908;126068;1…	SH3RF2;PTGER4;IRGM;HIST1H2AC;ZNF681;KBTBD8;RAB9A;ZNF91;COL17A1;ABCC9;SLC25A25;SP8;LPP;ABCA10;PTGS2;OGFR;ATXN3L;IFIT3;NR4A3;RND1;ZC3H12A;PER2;ZEB2;CYLD;ZNF45;DHRS2;ADARB2;RSC1A1;MAST4;RGS5;DNAJB5;BICD2;FRMD1;ZNF440;SSUH2;ANGPT2;TAGLN3;STX11;HIPK2;ZNF160;DNALI1;ZNF627;FLRT2;IGF2;GBP5;MAFF;PDE4B;SPHK1;ZNF485;BRAF;NPFFR2;HLF;HABP4;AKR1D1;RSAD2;HIST4H4;ATAD2B;EGR2;EGR1;BCAS1;ZFP36;DHX58;CPEB3;ZNF556;C…
GO:0005634	nucleus	185	6803	1.54397e-36	1.17959e-34	153769;7128;148213;51191;7644;221833;4026;5743;11054;92552;89795;8013;148206;80149;8864;9839;5629;7596;10202;6248;8968;25822;126070;2247;285;132864;29114;28996;90338;199692;8638;90333;23764;8877;220992;168374;3131;22927;8334;121504;54454;1959;1958;22849;80032;79973;2494;126068;163227;284371;25819;57600;146434;8553;6049;8605;9586;65986;54332;27063;11033;8367;28999;1850;7633;57593;7637;5563;1408;75…	SH3RF2;TNFAIP3;ZNF681;HERC5;ZNF91;SP8;LPP;PTGS2;OGFR;ATXN3L;NAV3;NR4A3;ZNF714;ZC3H12A;PER2;ZEB2;PROX1;ZNF45;DHRS2;RSC1A1;HIST1H3F;DNAJB5;ZNF440;FGF2;ANGPT2;CPEB2;TAGLN3;HIPK2;ZNF160;ZNF627;OASL;ZNF468;MAFF;SPHK1;ZNF485;ZNF92;HLF;HABP4;HIST1H2AC;HIST4H4;ATAD2B;EGR2;EGR1;CPEB3;ZNF556;ZNF442;NR5A2;ZNF441;ZNF100;ZNF841;NOCT;FNIP2;ZNF597;BHLHE40;RNF6;PLA2G4C;CREB5;ZBTB10;GDAP1;ANKRD1;ADAP1;HIST1H4E;KL…
GO:0043229	intracellular organelle	244	11680	7.53605e-33	4.79795e-31	153769;23586;345611;7128;148213;84541;9367;7644;1308;10060;114789;221833;4026;10349;5743;11054;92552;89795;8013;27289;80149;8864;9839;1540;7596;10202;105;6248;8968;25822;23299;79981;126070;2247;285;29114;8676;28996;90338;7802;199692;23768;3481;115362;23764;5142;8877;220992;673;10886;3131;22927;8334;91543;121504;54454;1959;1958;8537;57396;22849;132864;80032;1407;7223;126068;163227;284371;25819;576…	SH3RF2;DDX58;IRGM;TNFAIP3;ZNF681;KBTBD8;RAB9A;ZNF91;COL17A1;ABCC9;SLC25A25;SP8;LPP;ABCA10;PTGS2;OGFR;ATXN3L;NAV3;NR4A3;RND1;ZC3H12A;PER2;ZEB2;CYLD;ZNF45;DHRS2;ADARB2;RSC1A1;HIST1H3F;DNAJB5;BICD2;FRMD1;ZNF440;FGF2;ANGPT2;TAGLN3;STX11;HIPK2;ZNF160;DNALI1;ZNF627;FLRT2;IGF2;GBP5;MAFF;PDE4B;SPHK1;ZNF485;BRAF;NPFFR2;HLF;HABP4;HIST1H2AC;RSAD2;HIST4H4;ATAD2B;EGR2;EGR1;BCAS1;CLK4;CPEB3;CPEB2;ZNF556;CRY1;T…
GO:0043226	organelle	256	12692	9.68193e-33	5.28357e-31	153769;23586;345611;7483;148213;84541;9367;7644;1308;10060;114789;221833;4026;10349;5743;11054;92552;89795;8013;27289;80149;8864;9839;1540;7596;10202;105;6248;8968;25822;23299;79981;933;2247;285;29114;8676;28996;90338;7802;199692;23768;3481;115362;23764;5142;8877;220992;673;10886;3131;22927;6718;91543;121504;54454;1959;1958;8537;29126;57396;22849;132864;80032;1407;7223;126068;163227;284371;25819;…	SH3RF2;DDX58;IRGM;WNT9A;ZNF681;KBTBD8;RAB9A;ZNF91;COL17A1;ABCC9;SLC25A25;SP8;LPP;ABCA10;PTGS2;OGFR;ATXN3L;NAV3;NR4A3;RND1;ZC3H12A;PER2;ZEB2;CYLD;ZNF45;DHRS2;ADARB2;RSC1A1;HIST1H3F;DNAJB5;BICD2;FRMD1;CD22;FGF2;ANGPT2;TAGLN3;STX11;HIPK2;ZNF160;DNALI1;ZNF627;FLRT2;IGF2;GBP5;MAFF;PDE4B;SPHK1;ZNF485;BRAF;NPFFR2;HLF;HABP4;AKR1D1;RSAD2;HIST4H4;ATAD2B;EGR2;EGR1;BCAS1;CD274;CLK4;CPEB3;CPEB2;ZNF556;CRY1;TR…
GO:0043231	intracellular membrane-bounded organelle	227	10674	1.23222e-30	5.88384e-29	153769;345611;7128;148213;84541;9367;7644;1308;114789;221833;4026;10349;5743;11054;92552;89795;8013;148206;80149;8864;9839;5629;7596;10202;105;6248;8968;25822;23299;126070;2247;285;29114;8676;28996;90338;199692;23768;3481;115362;23764;5142;8877;220992;673;3131;22927;8334;91543;121504;54454;1959;1958;22849;132864;80032;1407;2494;126068;163227;284371;25819;57600;9221;146434;6855;8553;55080;6049;860…	SH3RF2;IRGM;TNFAIP3;ZNF681;KBTBD8;RAB9A;ZNF91;COL17A1;SLC25A25;SP8;LPP;ABCA10;PTGS2;OGFR;ATXN3L;NAV3;NR4A3;ZNF714;ZC3H12A;PER2;ZEB2;PROX1;ZNF45;DHRS2;ADARB2;RSC1A1;HIST1H3F;DNAJB5;BICD2;ZNF440;FGF2;ANGPT2;TAGLN3;STX11;HIPK2;ZNF160;ZNF627;FLRT2;IGF2;GBP5;MAFF;PDE4B;SPHK1;ZNF485;BRAF;HLF;HABP4;HIST1H2AC;RSAD2;HIST4H4;ATAD2B;EGR2;EGR1;CPEB3;CPEB2;ZNF556;CRY1;NR5A2;ZNF441;ZNF100;ZNF841;NOCT;FNIP2;NOL…
GO:0043227	membrane-bounded organelle	240	11806	4.15353e-30	1.76294e-28	153769;345611;7483;148213;84541;9367;7644;1308;114789;221833;4026;10349;5743;11054;92552;89795;8013;148206;80149;8864;9839;5629;7596;10202;105;6248;8968;25822;23299;933;2247;285;29114;8676;28996;90338;199692;23768;3481;115362;23764;5142;8877;220992;673;3131;22927;6718;91543;121504;54454;1959;1958;8537;29126;22849;132864;80032;1407;2494;126068;163227;284371;25819;57600;9221;146434;6855;90317;8553;…	SH3RF2;IRGM;WNT9A;ZNF681;KBTBD8;RAB9A;ZNF91;COL17A1;SLC25A25;SP8;LPP;ABCA10;PTGS2;OGFR;ATXN3L;NAV3;NR4A3;ZNF714;ZC3H12A;PER2;ZEB2;PROX1;ZNF45;DHRS2;ADARB2;RSC1A1;HIST1H3F;DNAJB5;BICD2;CD22;FGF2;ANGPT2;TAGLN3;STX11;HIPK2;ZNF160;ZNF627;FLRT2;IGF2;GBP5;MAFF;PDE4B;SPHK1;ZNF485;BRAF;HLF;HABP4;AKR1D1;RSAD2;HIST4H4;ATAD2B;EGR2;EGR1;BCAS1;CD274;CPEB3;CPEB2;ZNF556;CRY1;NR5A2;ZNF441;ZNF100;ZNF841;NOCT;FNIP…
GO:0005737	cytoplasm	163	10469	4.82622e-08	1.84361e-06	10060;345611;7128;9367;1308;114789;4026;7223;5743;11054;8013;27289;80149;8864;116984;1540;6248;375449;8490;25822;23299;51066;8676;7802;23768;3481;115362;23764;5142;673;10202;22927;6718;1293;1959;1958;8537;7538;79132;22849;8877;132864;2494;9908;9572;28996;25819;57600;9221;6855;8553;55080;387755;88;206338;5602;3672;27063;3386;11033;84541;1850;51191;5563;1408;79669;2887;1407;10332;154043;3589;64506;…	ABCC9;IRGM;TNFAIP3;RAB9A;COL17A1;SLC25A25;LPP;TRPC4;PTGS2;OGFR;NR4A3;RND1;ZC3H12A;PER2;ARAP2;CYLD;RSC1A1;MAST4;RGS5;DNAJB5;BICD2;SSUH2;STX11;DNALI1;FLRT2;IGF2;GBP5;MAFF;PDE4B;BRAF;DHRS2;HABP4;AKR1D1;COL6A3;EGR2;EGR1;BCAS1;ZFP36;DHX58;CPEB3;SPHK1;CPEB2;NR5A2;G3BP2;NR1D1;HIPK2;NOCT;FNIP2;NOLC1;SYP;BHLHE40;TAPBPL;INSC;ACTN2;LVRN;MAPK10;ITGA1;ANKRD1;ICAM4;ADAP1;KBTBD8;DUSP8;HERC5;PRKAA2;CRY2;C3orf52;…
GO:0071944	cell periphery	92	4962	1.12381e-07	3.90267e-06	10060;345611;9367;1308;4026;7223;5743;27289;57823;80149;3554;1540;57829;6248;8490;23299;933;285;28965;8676;144453;29126;3481;5142;673;10886;64072;388697;283316;9173;221981;8877;91355;57600;6855;55080;285613;387755;88;206338;5602;3672;3386;11033;10100;1016;2669;10332;6580;124599;1131;64506;7781;2047;27255;23586;5243;27012;23768;9120;2887;220963;27128;650;282618;9332;6616;8605;84830;3683;84102;4688…	ABCC9;IRGM;RAB9A;COL17A1;LPP;TRPC4;PTGS2;RND1;SLAMF7;ZC3H12A;IL1R1;CYLD;ZP4;RSC1A1;RGS5;BICD2;CD22;ANGPT2;SLC27A6;STX11;BEST3;CD274;IGF2;PDE4B;BRAF;NPFFR2;CDH23;HRNR;CD163L1;IL1RL1;THSD7A;SPHK1;LRP5L;FNIP2;SYP;TAPBPL;RELL2;INSC;ACTN2;LVRN;MAPK10;ITGA1;ICAM4;ADAP1;TSPAN2;CDH18;GEM;CLEC4M;SLC22A1;CD300LB;CHRM3;CPEB1;SLC30A3;EPHB1;CNTN6;DDX58;ABCB1;KCNV1;FLRT2;SLC16A6;GRB10;SLC16A9;CYTH4;BMP2;IFNL1;…
GO:0000786	nucleosome	10	100	2.88415e-07	9.18122e-06	8361;8360;85235;653604;8367;3006;8968;8334;121504;8351	HIST1H4F;HIST1H4D;HIST1H2AH;HIST2H3D;HIST1H4E;HIST1H1C;HIST1H3F;HIST1H2AC;HIST4H4;HIST1H3D
GO:0005886	plasma membrane	89	4859	3.25505e-07	9.56483e-06	10060;345611;9367;1308;4026;7223;5743;27289;57823;80149;3554;1540;57829;6248;8490;23299;933;285;28965;8676;144453;29126;3481;5142;673;10886;64072;388697;283316;9173;221981;8877;91355;57600;6855;55080;285613;88;206338;5602;3672;3386;11033;10100;1016;2669;10332;6580;124599;1131;64506;7781;2047;27255;23586;5243;27012;23768;9120;2887;220963;27128;650;282618;9332;6616;84830;3683;84102;4688;3684;2027;2…	ABCC9;IRGM;RAB9A;COL17A1;LPP;TRPC4;PTGS2;RND1;SLAMF7;ZC3H12A;IL1R1;CYLD;ZP4;RSC1A1;RGS5;BICD2;CD22;ANGPT2;SLC27A6;STX11;BEST3;CD274;IGF2;PDE4B;BRAF;NPFFR2;CDH23;HRNR;CD163L1;IL1RL1;THSD7A;SPHK1;LRP5L;FNIP2;SYP;TAPBPL;RELL2;ACTN2;LVRN;MAPK10;ITGA1;ICAM4;ADAP1;TSPAN2;CDH18;GEM;CLEC4M;SLC22A1;CD300LB;CHRM3;CPEB1;SLC30A3;EPHB1;CNTN6;DDX58;ABCB1;KCNV1;FLRT2;SLC16A6;GRB10;SLC16A9;CYTH4;BMP2;IFNL1;CD163…
GO:0044815	DNA packaging complex	10	106	4.74224e-07	1.29395e-05	8361;8360;85235;653604;8367;3006;8968;8334;121504;8351	HIST1H4F;HIST1H4D;HIST1H2AH;HIST2H3D;HIST1H4E;HIST1H1C;HIST1H3F;HIST1H2AC;HIST4H4;HIST1H3D
GO:0005576	extracellular region	80	4424	2.42809e-06	6.18354e-05	8361;8360;6718;8367;2921;9367;1308;221981;89797;284390;88;7171;5243;653604;8351;3672;9636;285613;3386;282617;3554;100169851;23193;6348;57829;170690;8334;43;121504;7980;282616;1408;1114;650;163351;933;1293;2247;285;1437;282618;10332;3456;723961;9723;85480;3604;3481;3589;390940;114789;7128;9586;22927;7483;9235;5539;283316;9173;8537;29126;1804;85235;8968;1282;3683;6352;6351;2919;4327;3684;9332;2027;…	HIST1H4F;HIST1H4D;AKR1D1;HIST1H4E;CXCL3;RAB9A;COL17A1;THSD7A;NAV2;ZNF763;ACTN2;TPM4;ABCB1;HIST2H3D;HIST1H3D;ITGA1;ISG15;RELL2;ICAM4;IFNL3;IL1R1;PATE3;GANAB;CCL3;ZP4;ADAMTS16;HIST1H2AC;ACHE;HIST4H4;TFPI2;IFNL2;CRY2;CHGB;BMP2;GBP6;CD22;COL6A3;FGF2;ANGPT2;CSF2;IFNL1;CLEC4M;IFNB1;INS-IGF2;SEMA3E;TSLP;TNFRSF9;IGF2;IL11;PINLYP;SLC25A25;TNFAIP3;CREB5;HABP4;WNT9A;IL32;PPY;CD163L1;IL1RL1;BCAS1;CD274;DPP6;…
GO:0031981	nuclear lumen	67	3510	3.31229e-06	7.78902e-05	8361;153769;348938;9734;57018;8360;153222;330;5602;8605;26353;3006;653604;65986;27063;8013;9636;9592;80149;8864;6940;92344;8367;7596;89797;121504;5563;6248;9975;8968;9221;148523;200558;6049;1958;23764;8638;467;23135;64506;57821;8553;115196;6617;22927;8334;2353;8351;3726;9314;8556;4791;80854;2274;85235;6299;840;3398;1649;2494;4688;23064;9572;28996;129607;25819;57600	HIST1H4F;SH3RF2;NIPAL4;HDAC9;CCNL1;HIST1H4D;CREBRF;BIRC3;MAPK10;PLA2G4C;HSPB8;HIST1H1C;HIST2H3D;ZBTB10;ANKRD1;NR4A3;ISG15;IER2;ZC3H12A;PER2;ZNF354A;GORAB;HIST1H4E;ZNF45;NAV2;HIST4H4;PRKAA2;RSC1A1;NR1D2;HIST1H3F;NOLC1;CIART;APLF;RNF6;EGR1;MAFF;OASL;ATF3;KDM6B;CPEB1;CCDC181;BHLHE40;ZNF554;SNAPC1;HABP4;HIST1H2AC;FOS;HIST1H3D;JUNB;KLF4;CDC14A;NFKB2;SETD7;FHL2;HIST1H2AH;SALL1;CASP7;ID2;DDIT3;NR5A2;NCF…
GO:0005654	nucleoplasm	59	2949	3.46632e-06	7.78902e-05	8361;153769;348938;9734;57018;8360;153222;330;5602;8605;26353;28996;653604;65986;27063;8013;9636;9592;80149;8864;92344;8367;7596;89797;5563;6248;9975;8968;9221;148523;200558;6049;1958;23764;467;23135;64506;57821;6617;22927;121504;2353;8351;3726;9314;8556;4791;80854;2274;6299;840;3398;1649;2494;23064;9572;129607;25819;57600	HIST1H4F;SH3RF2;NIPAL4;HDAC9;CCNL1;HIST1H4D;CREBRF;BIRC3;MAPK10;PLA2G4C;HSPB8;HIPK2;HIST2H3D;ZBTB10;ANKRD1;NR4A3;ISG15;IER2;ZC3H12A;PER2;GORAB;HIST1H4E;ZNF45;NAV2;PRKAA2;RSC1A1;NR1D2;HIST1H3F;NOLC1;CIART;APLF;RNF6;EGR1;MAFF;ATF3;KDM6B;CPEB1;CCDC181;SNAPC1;HABP4;HIST4H4;FOS;HIST1H3D;JUNB;KLF4;CDC14A;NFKB2;SETD7;FHL2;SALL1;CASP7;ID2;DDIT3;NR5A2;SETX;NR1D1;CMPK2;NOCT;FNIP2
GO:0044421	extracellular region part	70	3743	3.85873e-06	8.18909e-05	8361;8360;6718;8367;2921;9367;1308;221981;89797;284390;88;7171;5243;653604;8351;3672;285613;3386;282617;3554;3456;23193;6348;57829;170690;8334;43;121504;7980;282616;8968;650;163351;933;1293;2247;285;1437;282618;9723;85480;3604;3481;3589;2047;7128;9586;114789;7483;9235;5539;9173;8537;29126;1804;85235;1282;3683;6352;6351;2919;4327;3684;2027;56265;1310;10202;23768;6373;388697	HIST1H4F;HIST1H4D;AKR1D1;HIST1H4E;CXCL3;RAB9A;COL17A1;THSD7A;NAV2;ZNF763;ACTN2;TPM4;ABCB1;HIST2H3D;HIST1H3D;ITGA1;RELL2;ICAM4;IFNL3;IL1R1;IFNB1;GANAB;CCL3;ZP4;ADAMTS16;HIST1H2AC;ACHE;HIST4H4;TFPI2;IFNL2;HIST1H3F;BMP2;GBP6;CD22;COL6A3;FGF2;ANGPT2;CSF2;IFNL1;SEMA3E;TSLP;TNFRSF9;IGF2;IL11;EPHB1;TNFAIP3;CREB5;SLC25A25;WNT9A;IL32;PPY;IL1RL1;BCAS1;CD274;DPP6;HIST1H2AH;COL4A1;ITGAL;CCL5;CCL4;CXCL1;MMP19…
GO:0070013	intracellular organelle lumen	78	4356	4.77297e-06	8.35647e-05	8361;153769;348938;9734;57018;8360;153222;1308;330;5602;8605;26353;3006;653604;65986;27063;8013;9221;9592;10202;80149;8864;6940;92344;8367;7596;1310;89797;121504;5563;6248;9975;8968;9636;1293;200558;6049;148523;1958;28996;23764;283208;8638;3481;467;23135;64506;57821;8553;115196;6617;22927;8334;2353;8351;3726;9314;8556;4791;80854;23193;2274;85235;6299;1282;3398;840;1649;2494;4688;23064;9572;5743;8…	HIST1H4F;SH3RF2;NIPAL4;HDAC9;CCNL1;HIST1H4D;CREBRF;COL17A1;BIRC3;MAPK10;PLA2G4C;HSPB8;HIST1H1C;HIST2H3D;ZBTB10;ANKRD1;NR4A3;NOLC1;IER2;DHRS2;ZC3H12A;PER2;ZNF354A;GORAB;HIST1H4E;ZNF45;COL19A1;NAV2;HIST4H4;PRKAA2;RSC1A1;NR1D2;HIST1H3F;ISG15;COL6A3;APLF;RNF6;CIART;EGR1;HIPK2;MAFF;P4HA3;OASL;IGF2;ATF3;KDM6B;CPEB1;CCDC181;BHLHE40;ZNF554;SNAPC1;HABP4;HIST1H2AC;FOS;HIST1H3D;JUNB;KLF4;CDC14A;NFKB2;SETD7;…
GO:0032993	protein-DNA complex	11	173	4.79627e-06	8.35647e-05	8361;8360;85235;8334;8367;1649;3006;8968;653604;121504;8351	HIST1H4F;HIST1H4D;HIST1H2AH;HIST1H2AC;HIST1H4E;DDIT3;HIST1H1C;HIST1H3F;HIST2H3D;HIST4H4;HIST1H3D
GO:0043233	organelle lumen	78	4357	4.81263e-06	8.35647e-05	8361;153769;348938;9734;57018;8360;153222;1308;330;5602;8605;26353;3006;653604;65986;27063;8013;9221;9592;10202;80149;8864;6940;92344;8367;7596;1310;89797;121504;5563;6248;9975;8968;9636;1293;200558;6049;148523;1958;28996;23764;283208;8638;3481;467;23135;64506;57821;8553;115196;6617;22927;8334;2353;8351;3726;9314;8556;4791;80854;23193;2274;85235;6299;1282;3398;840;1649;2494;4688;23064;9572;5743;8…	HIST1H4F;SH3RF2;NIPAL4;HDAC9;CCNL1;HIST1H4D;CREBRF;COL17A1;BIRC3;MAPK10;PLA2G4C;HSPB8;HIST1H1C;HIST2H3D;ZBTB10;ANKRD1;NR4A3;NOLC1;IER2;DHRS2;ZC3H12A;PER2;ZNF354A;GORAB;HIST1H4E;ZNF45;COL19A1;NAV2;HIST4H4;PRKAA2;RSC1A1;NR1D2;HIST1H3F;ISG15;COL6A3;APLF;RNF6;CIART;EGR1;HIPK2;MAFF;P4HA3;OASL;IGF2;ATF3;KDM6B;CPEB1;CCDC181;BHLHE40;ZNF554;SNAPC1;HABP4;HIST1H2AC;FOS;HIST1H3D;JUNB;KLF4;CDC14A;NFKB2;SETD7;…
GO:0031974	membrane-enclosed lumen	78	4357	4.81263e-06	8.35647e-05	8361;153769;348938;9734;57018;8360;153222;1308;330;5602;8605;26353;3006;653604;65986;27063;8013;9221;9592;10202;80149;8864;6940;92344;8367;7596;1310;89797;121504;5563;6248;9975;8968;9636;1293;200558;6049;148523;1958;28996;23764;283208;8638;3481;467;23135;64506;57821;8553;115196;6617;22927;8334;2353;8351;3726;9314;8556;4791;80854;23193;2274;85235;6299;1282;3398;840;1649;2494;4688;23064;9572;5743;8…	HIST1H4F;SH3RF2;NIPAL4;HDAC9;CCNL1;HIST1H4D;CREBRF;COL17A1;BIRC3;MAPK10;PLA2G4C;HSPB8;HIST1H1C;HIST2H3D;ZBTB10;ANKRD1;NR4A3;NOLC1;IER2;DHRS2;ZC3H12A;PER2;ZNF354A;GORAB;HIST1H4E;ZNF45;COL19A1;NAV2;HIST4H4;PRKAA2;RSC1A1;NR1D2;HIST1H3F;ISG15;COL6A3;APLF;RNF6;CIART;EGR1;HIPK2;MAFF;P4HA3;OASL;IGF2;ATF3;KDM6B;CPEB1;CCDC181;BHLHE40;ZNF554;SNAPC1;HABP4;HIST1H2AC;FOS;HIST1H3D;JUNB;KLF4;CDC14A;NFKB2;SETD7;…
GO:0044428	nuclear part	71	3872	6.33131e-06	0.000105155	8361;153769;8553;348938;9734;57018;8360;153222;330;5602;8605;26353;3006;653604;65986;27063;8013;9636;9592;10202;80149;8864;6940;92344;8367;7596;89797;121504;5563;6248;9975;8968;9221;148523;200558;6049;89795;1958;23764;8638;467;23135;64506;57821;5734;115196;6617;22927;8334;2353;8351;3726;9314;8556;4791;80854;2274;85235;6299;840;3398;1649;2494;4688;23064;9572;28996;7779;129607;25819;57600	HIST1H4F;SH3RF2;BHLHE40;NIPAL4;HDAC9;CCNL1;HIST1H4D;CREBRF;BIRC3;MAPK10;PLA2G4C;HSPB8;HIST1H1C;HIST2H3D;ZBTB10;ANKRD1;NR4A3;ISG15;IER2;DHRS2;ZC3H12A;PER2;ZNF354A;GORAB;HIST1H4E;ZNF45;NAV2;HIST4H4;PRKAA2;RSC1A1;NR1D2;HIST1H3F;NOLC1;CIART;APLF;RNF6;NAV3;EGR1;MAFF;OASL;ATF3;KDM6B;CPEB1;CCDC181;PTGER4;ZNF554;SNAPC1;HABP4;HIST1H2AC;FOS;HIST1H3D;JUNB;KLF4;CDC14A;NFKB2;SETD7;FHL2;HIST1H2AH;SALL1;CASP7;I…
GO:0016020	membrane	130	8805	3.69766e-05	0.000588544	10060;345611;9367;1308;114789;4026;10349;5743;11054;89795;27289;57823;80149;3554;1540;57829;6248;8490;23299;933;285;28965;8676;144453;29126;3481;115362;5142;673;10886;64072;388697;1293;121504;283316;9173;100862671;221981;8877;7223;3683;91355;57600;6855;55080;285613;8605;6890;88;154043;206338;5602;54332;3386;11033;10100;8968;1016;154664;2669;10332;6580;124599;79669;1131;64506;387597;8351;7781;2047…	ABCC9;IRGM;RAB9A;COL17A1;SLC25A25;LPP;ABCA10;PTGS2;OGFR;NAV3;RND1;SLAMF7;ZC3H12A;IL1R1;CYLD;ZP4;RSC1A1;RGS5;BICD2;CD22;ANGPT2;SLC27A6;STX11;BEST3;CD274;IGF2;GBP5;PDE4B;BRAF;NPFFR2;CDH23;HRNR;COL6A3;HIST4H4;CD163L1;IL1RL1;TMEM265;THSD7A;SPHK1;TRPC4;ITGAL;LRP5L;FNIP2;SYP;TAPBPL;RELL2;PLA2G4C;TAP1;ACTN2;CNKSR3;LVRN;MAPK10;GDAP1;ICAM4;ADAP1;TSPAN2;HIST1H3F;CDH18;ABCA13;GEM;CLEC4M;SLC22A1;CD300LB;C3or…
GO:0005578	proteinaceous extracellular matrix	14	354	4.48784e-05	0.000685743	285613;23768;57829;170690;1308;43;4327;89797;7980;1282;7483;1293;1310;9173	RELL2;FLRT2;ZP4;ADAMTS16;COL17A1;ACHE;MMP19;NAV2;TFPI2;COL4A1;WNT9A;COL6A3;COL19A1;IL1RL1
GO:0005615	extracellular space	31	1330	6.29125e-05	0.00092433	2921;3386;3554;3456;6348;23768;43;282617;282616;650;3589;1293;2247;285;282618;9723;85480;3604;3481;2919;7483;9235;5539;9173;1437;6352;6351;3684;2027;56265;6373	CXCL3;ICAM4;IL1R1;IFNB1;CCL3;FLRT2;ACHE;IFNL3;IFNL2;BMP2;IL11;COL6A3;FGF2;ANGPT2;IFNL1;SEMA3E;TSLP;TNFRSF9;IGF2;CXCL1;WNT9A;IL32;PPY;IL1RL1;CSF2;CCL5;CCL4;ITGAM;ENO3;CPXM1;CXCL11
GO:0044422	organelle part	121	8165	6.72009e-05	0.000950768	153769;10060;345611;9367;1308;114789;5743;89795;8013;80149;8864;1540;7596;6248;7802;23768;3481;115362;23764;5142;64072;22927;8334;1293;121504;1958;2494;9572;28996;25819;57600;6855;8553;55080;8605;88;65986;54332;27063;84541;92241;89797;5563;8968;2669;79669;64506;57821;115196;9001;387597;8351;9314;80854;92344;2047;85235;840;3398;1649;440270;23064;1310;441282;84665;9734;330;3006;653604;9636;84952;83…	SH3RF2;ABCC9;IRGM;RAB9A;COL17A1;SLC25A25;PTGS2;NAV3;NR4A3;ZC3H12A;PER2;CYLD;ZNF45;RSC1A1;DNALI1;FLRT2;IGF2;GBP5;MAFF;PDE4B;CDH23;HABP4;HIST1H2AC;COL6A3;HIST4H4;EGR1;NR5A2;NR1D1;HIPK2;NOCT;FNIP2;SYP;BHLHE40;TAPBPL;PLA2G4C;ACTN2;ZBTB10;GDAP1;ANKRD1;KBTBD8;RCSD1;NAV2;PRKAA2;HIST1H3F;GEM;C3orf52;CPEB1;CCDC181;ZNF554;HAP1;ILDR2;HIST1H3D;KLF4;SETD7;GORAB;EPHB1;HIST1H2AH;CASP7;ID2;DDIT3;GOLGA8B;SETX;COL…
GO:0097458	neuron part	30	1284	7.92257e-05	0.00103922	6855;88;5743;3672;9758;3554;8676;6049;6328;23768;5142;1131;64506;50940;673;5734;64072;6616;9001;8537;2047;3780;1804;22849;8877;132864;23064;9572;2353;7781	SYP;ACTN2;PTGS2;ITGA1;FRMPD4;IL1R1;STX11;RNF6;SCN3A;FLRT2;PDE4B;CHRM3;CPEB1;PDE11A;BRAF;PTGER4;CDH23;SNAP25;HAP1;BCAS1;EPHB1;KCNN1;DPP6;CPEB3;SPHK1;CPEB2;SETX;NR1D1;FOS;SLC30A3
GO:0043228	non-membrane-bounded organelle	66	3816	8.16144e-05	0.00103922	8361;8360;10060;51259;8334;8367;79981;440730;7223;3006;7171;9183;653604;121504;27063;27289;9221;9758;84952;8864;3554;92344;1540;84541;92241;6940;8968;7538;23299;91543;200558;2669;144535;7802;80149;8638;64506;467;5142;23586;10886;115196;197135;22927;9001;8351;3726;9314;55601;80854;8537;2274;85235;6299;8553;3398;91156;88;4688;23064;9572;6617;25819;57600;8556;84665	HIST1H4F;HIST1H4D;ABCC9;TMEM216;HIST1H2AC;HIST1H4E;FRMD1;TRIM67;TRPC4;HIST1H1C;TPM4;ZW10;HIST2H3D;HIST4H4;ANKRD1;RND1;NOLC1;FRMPD4;CGNL1;PER2;IL1R1;GORAB;CYLD;KBTBD8;RCSD1;ZNF354A;HIST1H3F;ZFP36;BICD2;RSAD2;APLF;GEM;CFAP54;DNALI1;ZC3H12A;OASL;CPEB1;ATF3;PDE4B;DDX58;NPFFR2;ZNF554;PATL2;HABP4;HAP1;HIST1H3D;JUNB;KLF4;DDX60;SETD7;BCAS1;FHL2;HIST1H2AH;SALL1;BHLHE40;ID2;IGFN1;ACTN2;NCF2;SETX;NR1D1;SNAP…
GO:0043232	intracellular non-membrane-bounded organelle	66	3816	8.16144e-05	0.00103922	8361;8360;10060;51259;8334;8367;79981;440730;7223;3006;7171;9183;653604;121504;27063;27289;9221;9758;84952;8864;3554;92344;1540;84541;92241;6940;8968;7538;23299;91543;200558;2669;144535;7802;80149;8638;64506;467;5142;23586;10886;115196;197135;22927;9001;8351;3726;9314;55601;80854;8537;2274;85235;6299;8553;3398;91156;88;4688;23064;9572;6617;25819;57600;8556;84665	HIST1H4F;HIST1H4D;ABCC9;TMEM216;HIST1H2AC;HIST1H4E;FRMD1;TRIM67;TRPC4;HIST1H1C;TPM4;ZW10;HIST2H3D;HIST4H4;ANKRD1;RND1;NOLC1;FRMPD4;CGNL1;PER2;IL1R1;GORAB;CYLD;KBTBD8;RCSD1;ZNF354A;HIST1H3F;ZFP36;BICD2;RSAD2;APLF;GEM;CFAP54;DNALI1;ZC3H12A;OASL;CPEB1;ATF3;PDE4B;DDX58;NPFFR2;ZNF554;PATL2;HABP4;HAP1;HIST1H3D;JUNB;KLF4;DDX60;SETD7;BCAS1;FHL2;HIST1H2AH;SALL1;BHLHE40;ID2;IGFN1;ACTN2;NCF2;SETX;NR1D1;SNAP…
GO:1990124	messenger ribonucleoprotein complex	3	6	9.41099e-05	0.00114402	22849;64506;132864	CPEB3;CPEB1;CPEB2
GO:0043234	protein complex	67	3913	9.58343e-05	0.00114402	8361;8360;10060;9734;57018;1308;330;9079;6890;7223;3006;7171;9183;653604;8351;3672;27063;8013;5218;84952;3554;8367;84541;1193;121504;5563;3684;8676;650;1293;282618;28996;7802;144453;1310;467;5142;23645;5743;6617;6616;8334;22849;3726;9314;4791;23193;3780;1804;85235;8968;6299;1282;4916;3398;51259;1649;2494;4688;27012;2294;3683;2027;91355;2353;6328;26269	HIST1H4F;HIST1H4D;ABCC9;HDAC9;CCNL1;COL17A1;BIRC3;LDB2;TAP1;TRPC4;HIST1H1C;TPM4;ZW10;HIST2H3D;HIST1H3D;ITGA1;ANKRD1;NR4A3;CDK14;CGNL1;IL1R1;HIST1H4E;KBTBD8;CLIC2;HIST4H4;PRKAA2;ITGAM;STX11;BMP2;COL6A3;IFNL1;HIPK2;DNALI1;BEST3;COL19A1;ATF3;PDE4B;PPP1R15A;PTGS2;SNAPC1;SNAP25;HIST1H2AC;CPEB3;JUNB;KLF4;NFKB2;GANAB;KCNN1;DPP6;HIST1H2AH;HIST1H3F;SALL1;COL4A1;NTRK3;ID2;TMEM216;DDIT3;NR5A2;NCF2;KCNV1;FOX…
GO:0043005	neuron projection	24	947	0.000128139	0.0014833	6855;88;5743;3672;9758;3554;6049;6328;23768;5142;1131;64506;673;5734;6616;9001;7781;2047;22849;8877;132864;23064;9572;2353	SYP;ACTN2;PTGS2;ITGA1;FRMPD4;IL1R1;RNF6;SCN3A;FLRT2;PDE4B;CHRM3;CPEB1;BRAF;PTGER4;SNAP25;HAP1;SLC30A3;EPHB1;CPEB3;SPHK1;CPEB2;SETX;NR1D1;FOS
GO:0005667	transcription factor complex	12	301	0.000144379	0.00162213	9314;9734;1649;2494;9079;2294;28996;6617;2353;3726;27063;8013	KLF4;HDAC9;DDIT3;NR5A2;LDB2;FOXF1;HIPK2;SNAPC1;FOS;JUNB;ANKRD1;NR4A3
GO:0030017	sarcomere	9	181	0.000207593	0.00226573	84665;2274;10060;91156;5142;88;7171;22927;27063	MYPN;FHL2;ABCC9;IGFN1;PDE4B;ACTN2;TPM4;HABP4;ANKRD1
GO:0005887	integral component of plasma membrane	33	1562	0.000219161	0.00232554	9120;10060;1308;7223;3672;27012;10100;27180;3386;3554;3604;650;6328;10332;6580;144453;9332;1131;10886;81796;6616;8793;7781;2047;3780;1804;4916;4688;3684;3683;27133;23768;282618	SLC16A6;ABCC9;COL17A1;TRPC4;ITGA1;KCNV1;TSPAN2;SIGLEC9;ICAM4;IL1R1;TNFRSF9;BMP2;SCN3A;CLEC4M;SLC22A1;BEST3;CD163;CHRM3;NPFFR2;SLCO5A1;SNAP25;TNFRSF10D;SLC30A3;EPHB1;KCNN1;DPP6;NTRK3;NCF2;ITGAM;ITGAL;KCNH5;FLRT2;IFNL1
GO:0044446	intracellular organelle part	116	7986	0.000231748	0.00239264	153769;345611;9367;1308;114789;5743;89795;8013;80149;8864;1540;7596;6248;7802;23768;3481;115362;23764;5142;10202;22927;8334;1293;121504;1958;2494;9572;28996;25819;57600;6855;8553;55080;8605;88;65986;54332;27063;84541;92241;89797;5563;8968;2669;79669;64506;57821;115196;9001;387597;8351;9314;80854;92344;2047;85235;840;3398;1649;440270;23064;1310;441282;9734;330;3006;653604;9636;84952;8367;27128;997…	SH3RF2;IRGM;RAB9A;COL17A1;SLC25A25;PTGS2;NAV3;NR4A3;ZC3H12A;PER2;CYLD;ZNF45;RSC1A1;DNALI1;FLRT2;IGF2;GBP5;MAFF;PDE4B;DHRS2;HABP4;HIST1H2AC;COL6A3;HIST4H4;EGR1;NR5A2;NR1D1;HIPK2;NOCT;FNIP2;SYP;BHLHE40;TAPBPL;PLA2G4C;ACTN2;ZBTB10;GDAP1;ANKRD1;KBTBD8;RCSD1;NAV2;PRKAA2;HIST1H3F;GEM;C3orf52;CPEB1;CCDC181;ZNF554;HAP1;ILDR2;HIST1H3D;KLF4;SETD7;GORAB;EPHB1;HIST1H2AH;CASP7;ID2;DDIT3;GOLGA8B;SETX;COL19A1;A…
GO:0031012	extracellular matrix	14	423	0.000269319	0.00268582	285613;23768;57829;170690;1308;43;4327;89797;7980;1282;7483;1293;1310;9173	RELL2;FLRT2;ZP4;ADAMTS16;COL17A1;ACHE;MMP19;NAV2;TFPI2;COL4A1;WNT9A;COL6A3;COL19A1;IL1RL1
GO:0032991	macromolecular complex	74	4606	0.000274207	0.00268582	8361;8360;10060;9734;57018;84541;1308;330;80149;9079;6890;7223;3006;7171;9183;653604;8351;3672;27063;8013;5218;7538;84952;3554;8367;9572;1193;121504;5563;3684;8676;650;1293;282618;28996;7802;144453;1310;64506;467;5142;23645;5743;197135;6616;8334;2353;22849;3726;9314;4791;23193;8968;3780;1804;85235;132864;6299;1282;4916;3398;51259;1649;2494;4688;27012;2294;3683;2027;91355;6617;25819;6328;26269	HIST1H4F;HIST1H4D;ABCC9;HDAC9;CCNL1;KBTBD8;COL17A1;BIRC3;ZC3H12A;LDB2;TAP1;TRPC4;HIST1H1C;TPM4;ZW10;HIST2H3D;HIST1H3D;ITGA1;ANKRD1;NR4A3;CDK14;ZFP36;CGNL1;IL1R1;HIST1H4E;NR1D1;CLIC2;HIST4H4;PRKAA2;ITGAM;STX11;BMP2;COL6A3;IFNL1;HIPK2;DNALI1;BEST3;COL19A1;CPEB1;ATF3;PDE4B;PPP1R15A;PTGS2;PATL2;SNAP25;HIST1H2AC;FOS;CPEB3;JUNB;KLF4;NFKB2;GANAB;HIST1H3F;KCNN1;DPP6;HIST1H2AH;CPEB2;SALL1;COL4A1;NTRK3;ID2…
GO:0044444	cytoplasmic part	114	7901	0.000348701	0.00333009	10060;345611;7128;9367;1308;114789;7223;5743;8013;27289;80149;8864;116984;1540;6248;25822;23299;8676;23768;3481;115362;23764;5142;673;10202;388697;6718;1293;8877;84541;25819;6855;8553;55080;387755;88;5602;3672;27063;51191;5563;1408;7538;1407;79669;64506;56829;9001;387597;92344;2047;840;3398;1649;440270;1310;441282;84665;330;56911;9636;2887;23193;27128;56605;200558;7781;9331;23138;9332;23645;64135…	ABCC9;IRGM;TNFAIP3;RAB9A;COL17A1;SLC25A25;TRPC4;PTGS2;NR4A3;RND1;ZC3H12A;PER2;ARAP2;CYLD;RSC1A1;DNAJB5;BICD2;STX11;FLRT2;IGF2;GBP5;MAFF;PDE4B;BRAF;DHRS2;HRNR;AKR1D1;COL6A3;SPHK1;KBTBD8;NOCT;SYP;BHLHE40;TAPBPL;INSC;ACTN2;MAPK10;ITGA1;ANKRD1;HERC5;PRKAA2;CRY2;ZFP36;CRY1;C3orf52;CPEB1;ZC3HAV1;HAP1;ILDR2;GORAB;EPHB1;CASP7;ID2;DDIT3;GOLGA8B;COL19A1;AKR1B15;MYPN;BIRC3;MAP3K7CL;ISG15;GRB10;GANAB;CYTH4;E…
GO:0000785	chromatin	14	439	0.000385873	0.00354779	8361;8360;85235;8334;6299;9572;3006;8968;653604;121504;8351;3726;9314;8367	HIST1H4F;HIST1H4D;HIST1H2AH;HIST1H2AC;SALL1;NR1D1;HIST1H1C;HIST1H3F;HIST2H3D;HIST4H4;HIST1H3D;JUNB;KLF4;HIST1H4E
GO:0044449	contractile fiber part	9	198	0.000390071	0.00354779	84665;2274;10060;91156;5142;88;7171;22927;27063	MYPN;FHL2;ABCC9;IGFN1;PDE4B;ACTN2;TPM4;HABP4;ANKRD1
GO:0031226	intrinsic component of plasma membrane	33	1619	0.000407146	0.00361698	9120;10060;1308;7223;3672;27012;10100;27180;3386;3554;3604;650;6328;10332;6580;144453;9332;1131;10886;81796;6616;8793;7781;2047;3780;1804;4916;4688;3684;3683;27133;23768;282618	SLC16A6;ABCC9;COL17A1;TRPC4;ITGA1;KCNV1;TSPAN2;SIGLEC9;ICAM4;IL1R1;TNFRSF9;BMP2;SCN3A;CLEC4M;SLC22A1;BEST3;CD163;CHRM3;NPFFR2;SLCO5A1;SNAP25;TNFRSF10D;SLC30A3;EPHB1;KCNN1;DPP6;NTRK3;NCF2;ITGAM;ITGAL;KCNH5;FLRT2;IFNL1
GO:0030016	myofibril	9	202	0.000448175	0.00389098	84665;2274;10060;91156;5142;88;7171;22927;27063	MYPN;FHL2;ABCC9;IGFN1;PDE4B;ACTN2;TPM4;HABP4;ANKRD1
GO:0045202	synapse	19	732	0.000478845	0.00406486	6855;3554;22849;8537;132864;23768;64506;1131;5142;43;59340;9572;88;8877;8676;9001;9758;6616;7781	SYP;IL1R1;CPEB3;BCAS1;CPEB2;FLRT2;CPEB1;CHRM3;PDE4B;ACHE;HRH4;NR1D1;ACTN2;SPHK1;STX11;HAP1;FRMPD4;SNAP25;SLC30A3
GO:0034703	cation channel complex	8	169	0.000631607	0.00524509	10060;1804;5142;3780;27012;7223;6616;6328	ABCC9;DPP6;PDE4B;KCNN1;KCNV1;TRPC4;SNAP25;SCN3A
GO:0043292	contractile fiber	9	213	0.000645585	0.0052471	84665;2274;10060;91156;5142;88;7171;22927;27063	MYPN;FHL2;ABCC9;IGFN1;PDE4B;ACTN2;TPM4;HABP4;ANKRD1
GO:0034702	ion channel complex	10	273	0.000949186	0.00755394	10060;1804;144453;1193;5142;3780;27012;7223;6616;6328	ABCC9;DPP6;BEST3;CLIC2;PDE4B;KCNN1;KCNV1;TRPC4;SNAP25;SCN3A
GO:0005829	cytosol	56	3407	0.000991047	0.00772612	7128;9367;330;8605;56911;88;7171;9183;5602;27063;27289;9636;3437;2887;1540;6348;3433;51191;5563;57162;27128;57161;25822;5218;200558;1031;7538;8638;5142;50940;64135;673;23586;6616;6718;2353;4794;9235;116984;4791;4793;2047;5366;8877;840;3398;51259;1649;3434;4688;441282;2027;23645;129607;7185;22927	TNFAIP3;RAB9A;BIRC3;PLA2G4C;MAP3K7CL;ACTN2;TPM4;ZW10;MAPK10;ANKRD1;RND1;ISG15;IFIT3;GRB10;CYLD;CCL3;IFIT2;HERC5;PRKAA2;PELI1;CYTH4;PELI2;DNAJB5;CDK14;APLF;CDKN2C;ZFP36;OASL;PDE4B;PDE11A;IFIH1;BRAF;DDX58;SNAP25;AKR1D1;FOS;NFKBIE;IL32;ARAP2;NFKB2;NFKBIB;EPHB1;PMAIP1;SPHK1;CASP7;ID2;TMEM216;DDIT3;IFIT1;NCF2;AKR1B15;ENO3;PPP1R15A;CMPK2;TRAF1;HABP4
GO:0044459	plasma membrane part	44	2516	0.00110892	0.00847217	9120;6855;10060;345611;1308;7223;5743;3672;3684;10100;27180;3386;3554;1540;9332;650;6328;7779;282618;10332;6580;144453;3604;5142;1131;64506;23586;10886;81796;6616;8793;9173;7781;29126;3780;1804;4916;2047;4688;27012;3683;27133;23768;2669	SLC16A6;SYP;ABCC9;IRGM;COL17A1;TRPC4;PTGS2;ITGA1;ITGAM;TSPAN2;SIGLEC9;ICAM4;IL1R1;CYLD;CD163;BMP2;SCN3A;SLC30A1;IFNL1;CLEC4M;SLC22A1;BEST3;TNFRSF9;PDE4B;CHRM3;CPEB1;DDX58;NPFFR2;SLCO5A1;SNAP25;TNFRSF10D;IL1RL1;SLC30A3;CD274;KCNN1;DPP6;NTRK3;EPHB1;NCF2;KCNV1;ITGAL;KCNH5;FLRT2;GEM
GO:0042995	cell projection	33	1772	0.00177438	0.0132905	6855;345611;88;5743;3672;9758;3554;1540;6049;285;6328;144535;7802;23768;5142;1131;64506;673;23586;64072;6616;9001;7781;2047;22849;8877;132864;5734;51259;80217;23064;9572;2353	SYP;IRGM;ACTN2;PTGS2;ITGA1;FRMPD4;IL1R1;CYLD;RNF6;ANGPT2;SCN3A;CFAP54;DNALI1;FLRT2;PDE4B;CHRM3;CPEB1;BRAF;DDX58;CDH23;SNAP25;HAP1;SLC30A3;EPHB1;CPEB3;SPHK1;CPEB2;PTGER4;TMEM216;CFAP43;SETX;NR1D1;FOS
GO:0044456	synapse part	15	588	0.0021484	0.0155941	6855;3554;8537;8877;6616;64506;1131;5142;43;9572;88;8676;9001;9758;7781	SYP;IL1R1;BCAS1;SPHK1;SNAP25;CPEB1;CHRM3;PDE4B;ACHE;NR1D1;ACTN2;STX11;HAP1;FRMPD4;SLC30A3
GO:0044425	membrane part	92	6452	0.00220432	0.0155941	10060;345611;9367;1308;114789;10349;5743;10100;57823;80149;3554;1540;57829;933;28965;6328;144453;29126;5142;2123;10886;64072;283316;9173;100862671;221981;7223;201164;6855;55080;285613;8605;206338;54332;3386;89795;1016;154664;2669;10332;6580;124599;64506;1131;79669;387597;7781;2047;27255;5734;5243;27012;23768;9120;330;220963;56605;650;282618;9331;9332;23645;6616;84830;6890;3683;84102;4688;3684;271…	ABCC9;IRGM;RAB9A;COL17A1;SLC25A25;ABCA10;PTGS2;TSPAN2;SLAMF7;ZC3H12A;IL1R1;CYLD;ZP4;CD22;SLC27A6;SCN3A;BEST3;CD274;PDE4B;EVI2A;NPFFR2;CDH23;CD163L1;IL1RL1;TMEM265;THSD7A;TRPC4;PLD6;SYP;TAPBPL;RELL2;PLA2G4C;LVRN;GDAP1;ICAM4;NAV3;CDH18;ABCA13;GEM;CLEC4M;SLC22A1;CD300LB;CPEB1;CHRM3;C3orf52;ILDR2;SLC30A3;EPHB1;CNTN6;PTGER4;ABCB1;KCNV1;FLRT2;SLC16A6;BIRC3;SLC16A9;ERO1B;BMP2;IFNL1;B4GALT6;CD163;PPP1R15…
GO:0000781	chromosome, telomeric region	7	162	0.00224289	0.0155941	8361;8360;8367;23064;8968;121504;8351	HIST1H4F;HIST1H4D;HIST1H4E;SETX;HIST1H3F;HIST4H4;HIST1H3D
GO:1902495	transmembrane transporter complex	10	308	0.00224522	0.0155941	10060;1804;144453;1193;5142;3780;27012;7223;6616;6328	ABCC9;DPP6;BEST3;CLIC2;PDE4B;KCNN1;KCNV1;TRPC4;SNAP25;SCN3A
GO:1990351	transporter complex	10	314	0.00256805	0.0175178	10060;1804;144453;1193;5142;3780;27012;7223;6616;6328	ABCC9;DPP6;BEST3;CLIC2;PDE4B;KCNN1;KCNV1;TRPC4;SNAP25;SCN3A
GO:0031674	I band	6	124	0.00267962	0.0179582	84665;2274;91156;5142;88;27063	MYPN;FHL2;IGFN1;PDE4B;ACTN2;ANKRD1
GO:0008021	synaptic vesicle	6	127	0.00300099	0.0197651	6855;8877;5142;8676;9001;7781	SYP;SPHK1;PDE4B;STX11;HAP1;SLC30A3
GO:0008076	voltage-gated potassium channel complex	5	89	0.0032844	0.0212651	3780;10060;1804;6616;27012	KCNN1;ABCC9;DPP6;SNAP25;KCNV1
GO:0034705	potassium channel complex	5	90	0.00343734	0.0218844	3780;10060;1804;6616;27012	KCNN1;ABCC9;DPP6;SNAP25;KCNV1
GO:0000784	nuclear chromosome, telomeric region	6	132	0.00359943	0.0225407	8361;8360;8367;8968;8351;121504	HIST1H4F;HIST1H4D;HIST1H4E;HIST1H3F;HIST1H3D;HIST4H4
GO:0098797	plasma membrane protein complex	13	502	0.00365943	0.0225468	10060;1804;3683;5142;3780;4688;27012;3684;6616;650;3672;282618;6328	ABCC9;DPP6;ITGAL;PDE4B;KCNN1;NCF2;KCNV1;ITGAM;SNAP25;BMP2;ITGA1;IFNL1;SCN3A
GO:0031224	intrinsic component of membrane	77	5355	0.00435383	0.0263994	9120;6855;10060;55080;285613;27133;1308;10161;6580;59340;54332;10349;348938;206338;5243;3672;124599;3684;10100;283160;27180;57823;3554;220963;27255;57829;9332;43;266722;8676;650;221981;933;1016;154664;28965;7779;282618;10332;3386;84830;3683;9331;144453;3604;79669;1131;5142;6890;5734;10886;64072;6616;387597;3780;8793;9173;100862671;7781;29126;2123;1804;100288797;4916;84102;2047;7223;4688;27012;201…	SLC16A6;SYP;ABCC9;TAPBPL;RELL2;KCNH5;COL17A1;LPAR6;SLC22A1;HRH4;GDAP1;ABCA10;NIPAL4;LVRN;ABCB1;ITGA1;CD300LB;ITGAM;TSPAN2;OR8D2;SIGLEC9;SLAMF7;IL1R1;SLC16A9;CNTN6;ZP4;CD163;ACHE;HS6ST3;STX11;BMP2;THSD7A;CD22;CDH18;ABCA13;SLC27A6;SLC30A1;IFNL1;CLEC4M;ICAM4;ADTRP;ITGAL;B4GALT6;BEST3;TNFRSF9;C3orf52;CHRM3;PDE4B;TAP1;PTGER4;NPFFR2;CDH23;SNAP25;ILDR2;KCNN1;TNFRSF10D;IL1RL1;TMEM265;SLC30A3;CD274;EVI2A;…
GO:0070382	exocytic vesicle	6	141	0.00489383	0.0290055	6855;8877;5142;8676;9001;7781	SYP;SPHK1;PDE4B;STX11;HAP1;SLC30A3
GO:0098636	protein complex involved in cell adhesion	3	30	0.00506475	0.0290055	3672;3683;3684	ITGA1;ITGAL;ITGAM
GO:0008305	integrin complex	3	30	0.00506475	0.0290055	3672;3683;3684	ITGA1;ITGAL;ITGAM
GO:0000228	nuclear chromosome	13	523	0.00508734	0.0290055	8361;8360;85235;8968;8367;23064;9572;3006;8334;121504;8351;3726;9314	HIST1H4F;HIST1H4D;HIST1H2AH;HIST1H3F;HIST1H4E;SETX;NR1D1;HIST1H1C;HIST1H2AC;HIST4H4;HIST1H3D;JUNB;KLF4
GO:0044427	chromosomal part	17	779	0.00530011	0.0294123	8361;8360;85235;8334;6299;8968;23064;9572;3006;9183;653604;121504;8351;3726;9314;200558;8367	HIST1H4F;HIST1H4D;HIST1H2AH;HIST1H2AC;SALL1;HIST1H3F;SETX;NR1D1;HIST1H1C;ZW10;HIST2H3D;HIST4H4;HIST1H3D;JUNB;KLF4;APLF;HIST1H4E
GO:0016021	integral component of membrane	75	5233	0.00531269	0.0294123	9120;6855;10060;55080;285613;27133;1308;10161;6580;59340;54332;10349;348938;206338;5243;3672;124599;3684;10100;283160;27180;57823;3554;220963;57829;9332;266722;8676;650;221981;933;1016;154664;28965;7779;282618;10332;3386;84830;3683;9331;144453;3604;79669;1131;5142;6890;5734;10886;64072;6616;387597;3780;8793;9173;100862671;7781;29126;2123;1804;100288797;4916;84102;2047;7223;4688;27012;201164;11478…	SLC16A6;SYP;ABCC9;TAPBPL;RELL2;KCNH5;COL17A1;LPAR6;SLC22A1;HRH4;GDAP1;ABCA10;NIPAL4;LVRN;ABCB1;ITGA1;CD300LB;ITGAM;TSPAN2;OR8D2;SIGLEC9;SLAMF7;IL1R1;SLC16A9;ZP4;CD163;HS6ST3;STX11;BMP2;THSD7A;CD22;CDH18;ABCA13;SLC27A6;SLC30A1;IFNL1;CLEC4M;ICAM4;ADTRP;ITGAL;B4GALT6;BEST3;TNFRSF9;C3orf52;CHRM3;PDE4B;TAP1;PTGER4;NPFFR2;CDH23;SNAP25;ILDR2;KCNN1;TNFRSF10D;IL1RL1;TMEM265;SLC30A3;CD274;EVI2A;DPP6;TMEM23…
GO:0005788	endoplasmic reticulum lumen	7	200	0.00677136	0.0369523	1282;1310;1308;283208;5743;1293;23193	COL4A1;COL19A1;COL17A1;P4HA3;PTGS2;COL6A3;GANAB
GO:0030018	Z disc	5	109	0.00740637	0.0395827	84665;2274;88;91156;5142	MYPN;FHL2;ACTN2;IGFN1;PDE4B
GO:0044454	nuclear chromosome part	12	488	0.00753719	0.0395827	8361;8360;85235;8968;8367;9572;3006;8334;121504;8351;3726;9314	HIST1H4F;HIST1H4D;HIST1H2AH;HIST1H3F;HIST1H4E;NR1D1;HIST1H1C;HIST1H2AC;HIST4H4;HIST1H3D;JUNB;KLF4
GO:0000932	cytoplasmic mRNA processing body	4	69	0.00756424	0.0395827	64506;25819;197135;80149	CPEB1;NOCT;PATL2;ZC3H12A
GO:0005694	chromosome	18	881	0.00793951	0.040985	8361;8360;85235;8334;6299;8968;23064;9572;3006;9183;653604;121504;8351;3726;9314;200558;80854;8367	HIST1H4F;HIST1H4D;HIST1H2AH;HIST1H2AC;SALL1;HIST1H3F;SETX;NR1D1;HIST1H1C;ZW10;HIST2H3D;HIST4H4;HIST1H3D;JUNB;KLF4;APLF;SETD7;HIST1H4E

## Sheet: GO-Molecular_Function
GOMFID	Term	Sample number	Background number	Pvalue	corrPvalue	GeneIDs	GeneNames
GO:0005488	binding	302	13918	4.49939e-51	3.04159e-48	153769;5734;345611;22807;23586;9367;7644;1308;10060;114789;221833;4026;91752;10349;5743;11054;23193;121504;3437;8013;27289;9734;80149;8864;9839;1540;7596;57829;10202;10100;105;83638;375449;8968;25822;23299;933;119385;285;28965;1437;1114;28996;90338;7802;199692;85480;23768;3481;115362;23764;5142;8877;220992;673;10886;3131;22927;6718;91543;1031;54454;1959;1958;29126;282617;79132;22849;80032;132864;…	SH3RF2;PTGER4;IRGM;IKZF2;DDX58;RAB9A;ZNF91;COL17A1;ABCC9;SLC25A25;SP8;LPP;ZNF804A;ABCA10;PTGS2;OGFR;GANAB;HIST4H4;IFIT3;NR4A3;RND1;HDAC9;ZC3H12A;PER2;ZEB2;CYLD;ZNF45;ZP4;DHRS2;TSPAN2;ADARB2;C11orf68;MAST4;HIST1H3F;DNAJB5;BICD2;CD22;AGAP11;ANGPT2;SLC27A6;CSF2;CHGB;HIPK2;ZNF160;DNALI1;ZNF627;TSLP;FLRT2;IGF2;GBP5;MAFF;PDE4B;SPHK1;ZNF485;BRAF;NPFFR2;HLF;HABP4;AKR1D1;RSAD2;CDKN2C;ATAD2B;EGR2;EGR1;CD27…
GO:0003677	DNA binding	115	2429	1.3598e-41	4.59611e-39	7128;221833;8013;148206;80149;8864;9839;5629;7596;7738;126070;90338;199692;8638;90333;23764;8877;220992;3131;8334;121504;1959;1958;79132;80032;79973;2494;126068;163227;284371;146434;65986;27063;9572;7633;57593;7637;1408;7538;1407;79891;79175;115196;2353;8351;9314;85235;7700;8553;1649;23064;10308;9534;168374;2294;3006;653604;7711;9975;90317;92595;6049;467;23135;80264;28999;7008;6617;90874;22807;76…	TNFAIP3;SP8;NR4A3;ZNF714;ZC3H12A;PER2;ZEB2;PROX1;ZNF45;ZNF184;ZNF440;ZNF160;ZNF627;OASL;ZNF468;MAFF;SPHK1;ZNF485;HLF;HIST1H2AC;HIST4H4;EGR2;EGR1;DHX58;ZNF556;ZNF442;NR5A2;ZNF441;ZNF100;ZNF841;ZNF597;ZBTB10;ANKRD1;NR1D1;ZNF79;EBF4;ZNF84;CRY2;ZFP36;CRY1;ZNF671;ZNF343;ZNF554;FOS;HIST1H3D;KLF4;HIST1H2AH;ZNF141;BHLHE40;DDIT3;SETX;ZNF267;ZNF254;ZNF92;FOXF1;HIST1H1C;HIST2H3D;ZNF155;NR1D2;ZNF616;ZNF764;R…
GO:0003676	nucleic acid binding	130	3893	3.076e-32	6.93125e-30	7128;51191;221833;8013;148206;80149;8864;9839;5629;7596;83638;1408;126070;90338;199692;8638;90333;23764;8877;220992;3131;8334;121504;1959;1958;79132;22849;132864;79973;2494;9908;126068;163227;284371;25819;92595;146434;9586;65986;27063;9572;7633;57593;7637;8968;7538;1407;79891;64506;56829;79175;115196;2353;8351;9314;105;85235;7700;8553;1649;3434;23064;10308;9534;168374;2294;3006;653604;7711;23193;…	TNFAIP3;HERC5;SP8;NR4A3;ZNF714;ZC3H12A;PER2;ZEB2;PROX1;ZNF45;C11orf68;CRY2;ZNF440;ZNF160;ZNF627;OASL;ZNF468;MAFF;SPHK1;ZNF485;HLF;HIST1H2AC;HIST4H4;EGR2;EGR1;DHX58;CPEB3;CPEB2;ZNF442;NR5A2;G3BP2;ZNF441;ZNF100;ZNF841;NOCT;ZNF764;ZNF597;CREB5;ZBTB10;ANKRD1;NR1D1;ZNF79;EBF4;ZNF84;HIST1H3F;ZFP36;CRY1;ZNF671;CPEB1;ZC3HAV1;ZNF343;ZNF554;FOS;HIST1H3D;KLF4;ADARB2;HIST1H2AH;ZNF141;BHLHE40;DDIT3;IFIT1;SETX…
GO:0097159	organic cyclic compound binding	161	5780	6.08121e-32	1.02773e-29	10060;345611;8334;9367;7644;115362;221833;10349;5743;89795;8013;27289;80149;8864;9839;5629;7596;83638;375449;8968;126070;132864;28996;90338;199692;8638;90333;23764;5142;8877;220992;673;3131;6718;121504;54454;1959;1958;79132;22849;80032;79973;1407;2494;9908;126068;163227;284371;25819;146434;6855;9586;65986;27063;51191;9572;7633;57593;7637;5563;1408;7538;154664;2669;79891;64506;56829;79175;115196;7…	ABCC9;IRGM;HIST1H2AC;RAB9A;ZNF91;GBP5;SP8;ABCA10;PTGS2;NAV3;NR4A3;RND1;ZC3H12A;PER2;ZEB2;PROX1;ZNF45;C11orf68;MAST4;HIST1H3F;ZNF440;CPEB2;HIPK2;ZNF160;ZNF627;OASL;ZNF468;MAFF;PDE4B;SPHK1;ZNF485;BRAF;HLF;AKR1D1;HIST4H4;ATAD2B;EGR2;EGR1;DHX58;CPEB3;ZNF556;ZNF442;CRY1;NR5A2;G3BP2;ZNF441;ZNF100;ZNF841;NOCT;ZNF597;SYP;CREB5;ZBTB10;ANKRD1;HERC5;NR1D1;ZNF79;EBF4;ZNF84;PRKAA2;CRY2;ZFP36;ABCA13;GEM;ZNF671…
GO:1901363	heterocyclic compound binding	159	5701	1.58096e-31	1.99493e-29	10060;345611;7128;9367;7644;115362;221833;10349;5743;89795;8013;27289;80149;8864;9839;5629;7596;83638;375449;8968;126070;132864;28996;90338;199692;8638;90333;23764;5142;8877;220992;673;3131;8334;121504;54454;1959;1958;79132;22849;80032;79973;1407;2494;9908;126068;163227;284371;25819;146434;9586;65986;27063;51191;9572;7633;57593;7637;5563;1408;7538;154664;2669;79891;64506;56829;79175;115196;79365;…	ABCC9;IRGM;TNFAIP3;RAB9A;ZNF91;GBP5;SP8;ABCA10;PTGS2;NAV3;NR4A3;RND1;ZC3H12A;PER2;ZEB2;PROX1;ZNF45;C11orf68;MAST4;HIST1H3F;ZNF440;CPEB2;HIPK2;ZNF160;ZNF627;OASL;ZNF468;MAFF;PDE4B;SPHK1;ZNF485;BRAF;HLF;HIST1H2AC;HIST4H4;ATAD2B;EGR2;EGR1;DHX58;CPEB3;ZNF556;ZNF442;CRY1;NR5A2;G3BP2;ZNF441;ZNF100;ZNF841;NOCT;ZNF597;CREB5;ZBTB10;ANKRD1;HERC5;NR1D1;ZNF79;EBF4;ZNF84;PRKAA2;CRY2;ZFP36;ABCA13;GEM;ZNF671;CP…
GO:0043169	cation binding	132	4078	1.77065e-31	1.99493e-29	153769;79836;7644;114789;221833;4026;91752;5743;8013;148206;80149;9839;1540;7596;375449;126070;119385;285;6328;90338;199692;90333;5142;8877;220992;168374;64072;388697;7128;91543;1959;1958;79132;80032;79973;2494;126068;201164;284371;25819;146434;4327;88;206338;65986;3672;81931;285588;11033;163227;7633;170690;57593;7637;5563;7738;7538;342931;1016;2669;10332;79891;1131;64506;56829;79175;115196;9314;…	SH3RF2;LONRF3;ZNF91;SLC25A25;SP8;LPP;ZNF804A;PTGS2;NR4A3;ZNF714;ZC3H12A;ZEB2;CYLD;ZNF45;MAST4;ZNF440;AGAP11;ANGPT2;SCN3A;ZNF160;ZNF627;ZNF468;PDE4B;SPHK1;ZNF485;ZNF92;CDH23;HRNR;TNFAIP3;RSAD2;EGR2;EGR1;DHX58;ZNF556;ZNF442;NR5A2;ZNF441;PLD6;ZNF841;NOCT;ZNF597;MMP19;ACTN2;LVRN;ZBTB10;ITGA1;ZNF93;EFCAB9;ADAP1;ZNF100;ZNF79;ADAMTS16;EBF4;ZNF84;PRKAA2;ZNF184;ZFP36;RFPL4A;CDH18;GEM;CLEC4M;ZNF671;CHRM3;C…
GO:0046872	metal ion binding	130	4039	1.04336e-30	1.00758e-28	153769;79836;114789;221833;4026;91752;5743;8013;148206;80149;9839;1540;7596;375449;126070;119385;285;6328;90338;199692;90333;5142;8877;220992;168374;64072;388697;7128;91543;1959;1958;79132;80032;79973;2494;126068;201164;284371;25819;92595;146434;4327;88;206338;65986;3672;81931;285588;11033;163227;7633;170690;57593;7637;5563;7738;7538;342931;1016;2669;10332;79891;64506;56829;79175;115196;9314;105;…	SH3RF2;LONRF3;SLC25A25;SP8;LPP;ZNF804A;PTGS2;NR4A3;ZNF714;ZC3H12A;ZEB2;CYLD;ZNF45;MAST4;ZNF440;AGAP11;ANGPT2;SCN3A;ZNF160;ZNF627;ZNF468;PDE4B;SPHK1;ZNF485;ZNF92;CDH23;HRNR;TNFAIP3;RSAD2;EGR2;EGR1;DHX58;ZNF556;ZNF442;NR5A2;ZNF441;PLD6;ZNF841;NOCT;ZNF764;ZNF597;MMP19;ACTN2;LVRN;ZBTB10;ITGA1;ZNF93;EFCAB9;ADAP1;ZNF100;ZNF79;ADAMTS16;EBF4;ZNF84;PRKAA2;ZNF184;ZFP36;RFPL4A;CDH18;GEM;CLEC4M;ZNF671;CPEB1;…
GO:0043167	ion binding	132	4228	5.73566e-30	4.84663e-28	153769;79836;7644;114789;221833;4026;91752;5743;8013;148206;80149;9839;1540;7596;375449;126070;119385;285;6328;90338;199692;90333;5142;8877;220992;168374;64072;388697;7128;91543;1959;1958;79132;80032;79973;2494;126068;201164;284371;25819;146434;4327;88;206338;65986;3672;81931;285588;11033;163227;7633;170690;57593;7637;5563;7738;7538;342931;1016;2669;10332;79891;1131;64506;56829;79175;115196;9314;…	SH3RF2;LONRF3;ZNF91;SLC25A25;SP8;LPP;ZNF804A;PTGS2;NR4A3;ZNF714;ZC3H12A;ZEB2;CYLD;ZNF45;MAST4;ZNF440;AGAP11;ANGPT2;SCN3A;ZNF160;ZNF627;ZNF468;PDE4B;SPHK1;ZNF485;ZNF92;CDH23;HRNR;TNFAIP3;RSAD2;EGR2;EGR1;DHX58;ZNF556;ZNF442;NR5A2;ZNF441;PLD6;ZNF841;NOCT;ZNF597;MMP19;ACTN2;LVRN;ZBTB10;ITGA1;ZNF93;EFCAB9;ADAP1;ZNF100;ZNF79;ADAMTS16;EBF4;ZNF84;PRKAA2;ZNF184;ZFP36;RFPL4A;CDH18;GEM;CLEC4M;ZNF671;CHRM3;C…
GO:0005515	protein binding	219	10621	3.77275e-27	2.83375e-25	153769;23586;7483;9367;1308;10060;54454;4026;7223;5743;11054;8013;27289;9734;80149;8864;9839;1540;9173;57829;10202;10100;83638;8968;25822;23299;933;2247;285;1437;8676;7802;199692;85480;23768;3481;115362;5142;673;10886;64072;22927;8334;121504;9079;1959;1958;29126;79132;22849;8877;2494;9908;3683;28996;91355;57600;9221;7538;8553;55080;285613;6890;88;6580;65986;3672;27063;3386;11033;8367;28999;92241;…	SH3RF2;DDX58;WNT9A;RAB9A;COL17A1;ABCC9;ATAD2B;LPP;TRPC4;PTGS2;OGFR;NR4A3;RND1;HDAC9;ZC3H12A;PER2;ZEB2;CYLD;IL1RL1;ZP4;DHRS2;TSPAN2;C11orf68;HIST1H3F;DNAJB5;BICD2;CD22;FGF2;ANGPT2;CSF2;STX11;DNALI1;ZNF627;TSLP;FLRT2;IGF2;GBP5;PDE4B;BRAF;NPFFR2;CDH23;HABP4;HIST1H2AC;HIST4H4;LDB2;EGR2;EGR1;CD274;DHX58;CPEB3;SPHK1;NR5A2;G3BP2;ITGAL;HIPK2;LRP5L;FNIP2;NOLC1;ZFP36;BHLHE40;TAPBPL;RELL2;TAP1;ACTN2;SLC22A1…
GO:0003700	transcription factor activity, sequence-specific DNA binding	48	1182	9.95246e-15	6.11624e-13	10168;1960;9534;168374;2294;153222;81931;8013;7711;9839;3236;5629;7596;10308;57593;7071;4791;9975;7771;90317;467;10172;23764;28999;64651;7008;3131;22807;7644;3726;9314;1959;1958;148213;6940;6299;8553;1961;1649;2494;2353;9572;284371;7633;9586;79365;25819;2354	ZNF197;EGR3;ZNF254;ZNF92;FOXF1;CREBRF;ZNF93;NR4A3;ZNF155;ZEB2;HOXD10;PROX1;ZNF45;ZNF267;EBF4;KLF10;NFKB2;NR1D2;ZNF112;ZNF616;ATF3;ZNF256;MAFF;KLF15;CSRNP1;TEF;HLF;IKZF2;ZNF91;JUNB;KLF4;EGR2;EGR1;ZNF681;ZNF354A;SALL1;BHLHE40;EGR4;DDIT3;NR5A2;FOS;NR1D1;ZNF841;ZNF79;CREB5;BHLHE41;NOCT;FOSB
GO:0001071	nucleic acid binding transcription factor activity	48	1182	9.95246e-15	6.11624e-13	10168;1960;9534;168374;2294;153222;81931;8013;7711;9839;3236;5629;7596;10308;57593;7071;4791;9975;7771;90317;467;10172;23764;28999;64651;7008;3131;22807;7644;3726;9314;1959;1958;148213;6940;6299;8553;1961;1649;2494;2353;9572;284371;7633;9586;79365;25819;2354	ZNF197;EGR3;ZNF254;ZNF92;FOXF1;CREBRF;ZNF93;NR4A3;ZNF155;ZEB2;HOXD10;PROX1;ZNF45;ZNF267;EBF4;KLF10;NFKB2;NR1D2;ZNF112;ZNF616;ATF3;ZNF256;MAFF;KLF15;CSRNP1;TEF;HLF;IKZF2;ZNF91;JUNB;KLF4;EGR2;EGR1;ZNF681;ZNF354A;SALL1;BHLHE40;EGR4;DDIT3;NR5A2;FOS;NR1D1;ZNF841;ZNF79;CREB5;BHLHE41;NOCT;FOSB
GO:0003690	double-stranded DNA binding	38	760	1.6791e-14	9.45895e-13	148523;171392;168374;2294;9183;8013;148206;8864;5629;9572;7633;57593;7071;4791;9975;1408;80264;1407;467;10172;55601;23586;3131;2353;3726;9314;1959;1958;7562;7700;6299;7008;1649;2494;23064;163227;79365;2354	CIART;ZNF675;ZNF92;FOXF1;ZW10;NR4A3;ZNF714;PER2;PROX1;NR1D1;ZNF79;EBF4;KLF10;NFKB2;NR1D2;CRY2;ZNF430;CRY1;ATF3;ZNF256;DDX60;DDX58;HLF;FOS;JUNB;KLF4;EGR2;EGR1;ZNF708;ZNF141;SALL1;TEF;DDIT3;NR5A2;SETX;ZNF100;BHLHE41;FOSB
GO:0043565	sequence-specific DNA binding	43	1025	9.46865e-14	4.9237e-12	148523;171392;168374;2294;9183;153222;8013;148206;8864;3236;5629;9572;7633;57593;7071;4791;9975;1408;80264;1407;467;23764;10172;23135;64651;7008;3131;79365;3726;9314;1959;1958;7562;7700;6299;1649;2494;2353;23064;163227;9586;6617;2354	CIART;ZNF675;ZNF92;FOXF1;ZW10;CREBRF;NR4A3;ZNF714;PER2;HOXD10;PROX1;NR1D1;ZNF79;EBF4;KLF10;NFKB2;NR1D2;CRY2;ZNF430;CRY1;ATF3;MAFF;ZNF256;KDM6B;CSRNP1;TEF;HLF;BHLHE41;JUNB;KLF4;EGR2;EGR1;ZNF708;ZNF141;SALL1;DDIT3;NR5A2;FOS;SETX;ZNF100;CREB5;SNAPC1;FOSB
GO:1990837	sequence-specific double-stranded DNA binding	34	685	5.19926e-13	2.5105e-11	148523;171392;168374;2294;9183;8013;148206;8864;5629;9572;7633;57593;7071;4791;9975;1408;80264;1407;467;10172;2353;3726;9314;1959;1958;7562;7700;6299;1649;2494;23064;163227;79365;2354	CIART;ZNF675;ZNF92;FOXF1;ZW10;NR4A3;ZNF714;PER2;PROX1;NR1D1;ZNF79;EBF4;KLF10;NFKB2;NR1D2;CRY2;ZNF430;CRY1;ATF3;ZNF256;FOS;JUNB;KLF4;EGR2;EGR1;ZNF708;ZNF141;SALL1;DDIT3;NR5A2;SETX;ZNF100;BHLHE41;FOSB
GO:0000976	transcription regulatory region sequence-specific DNA binding	33	655	7.87265e-13	3.54794e-11	148523;171392;168374;2294;8013;148206;8864;5629;9572;7633;57593;7071;4791;9975;1408;80264;1407;467;10172;2353;3726;9314;1959;1958;7562;7700;6299;1649;2494;23064;163227;79365;2354	CIART;ZNF675;ZNF92;FOXF1;NR4A3;ZNF714;PER2;PROX1;NR1D1;ZNF79;EBF4;KLF10;NFKB2;NR1D2;CRY2;ZNF430;CRY1;ATF3;ZNF256;FOS;JUNB;KLF4;EGR2;EGR1;ZNF708;ZNF141;SALL1;DDIT3;NR5A2;SETX;ZNF100;BHLHE41;FOSB
GO:0044212	transcription regulatory region DNA binding	36	810	2.25332e-12	9.52028e-11	148523;171392;168374;2294;8013;148206;8864;5629;9572;7633;57593;7071;4791;9975;1408;80264;1407;467;10172;28999;8553;22807;2353;3726;9314;1959;1958;7562;7700;6299;1649;2494;23064;163227;79365;2354	CIART;ZNF675;ZNF92;FOXF1;NR4A3;ZNF714;PER2;PROX1;NR1D1;ZNF79;EBF4;KLF10;NFKB2;NR1D2;CRY2;ZNF430;CRY1;ATF3;ZNF256;KLF15;BHLHE40;IKZF2;FOS;JUNB;KLF4;EGR2;EGR1;ZNF708;ZNF141;SALL1;DDIT3;NR5A2;SETX;ZNF100;BHLHE41;FOSB
GO:0000975	regulatory region DNA binding	36	813	2.49371e-12	9.68608e-11	148523;171392;168374;2294;8013;148206;8864;5629;9572;7633;57593;7071;4791;9975;1408;80264;1407;467;10172;28999;8553;22807;2353;3726;9314;1959;1958;7562;7700;6299;1649;2494;23064;163227;79365;2354	CIART;ZNF675;ZNF92;FOXF1;NR4A3;ZNF714;PER2;PROX1;NR1D1;ZNF79;EBF4;KLF10;NFKB2;NR1D2;CRY2;ZNF430;CRY1;ATF3;ZNF256;KLF15;BHLHE40;IKZF2;FOS;JUNB;KLF4;EGR2;EGR1;ZNF708;ZNF141;SALL1;DDIT3;NR5A2;SETX;ZNF100;BHLHE41;FOSB
GO:0001067	regulatory region nucleic acid binding	36	814	2.57913e-12	9.68608e-11	148523;171392;168374;2294;8013;148206;8864;5629;9572;7633;57593;7071;4791;9975;1408;80264;1407;467;10172;28999;8553;22807;2353;3726;9314;1959;1958;7562;7700;6299;1649;2494;23064;163227;79365;2354	CIART;ZNF675;ZNF92;FOXF1;NR4A3;ZNF714;PER2;PROX1;NR1D1;ZNF79;EBF4;KLF10;NFKB2;NR1D2;CRY2;ZNF430;CRY1;ATF3;ZNF256;KLF15;BHLHE40;IKZF2;FOS;JUNB;KLF4;EGR2;EGR1;ZNF708;ZNF141;SALL1;DDIT3;NR5A2;SETX;ZNF100;BHLHE41;FOSB
GO:0005102	receptor binding	43	1458	4.40583e-09	1.56755e-07	29948;2921;6890;88;3672;8013;27289;3386;3554;3456;2887;5629;6348;8638;282617;282616;1408;1114;650;2919;2247;1407;1437;282618;723961;9723;85480;23768;3481;3589;10886;7483;9235;5539;2274;27255;6049;6352;6351;285;346389;6373;7185	OSGIN1;CXCL3;TAP1;ACTN2;ITGA1;NR4A3;RND1;ICAM4;IL1R1;IFNB1;GRB10;PROX1;CCL3;OASL;IFNL3;IFNL2;CRY2;CHGB;BMP2;CXCL1;FGF2;CRY1;CSF2;IFNL1;INS-IGF2;SEMA3E;TSLP;FLRT2;IGF2;IL11;NPFFR2;WNT9A;IL32;PPY;FHL2;CNTN6;RNF6;CCL5;CCL4;ANGPT2;MACC1;CXCL11;TRAF1
GO:0005125	cytokine activity	16	222	6.60725e-09	2.23325e-07	1437;6373;6352;85480;6351;2921;6348;2919;282617;282616;3456;650;3589;9235;2247;282618	CSF2;CXCL11;CCL5;TSLP;CCL4;CXCL3;CCL3;CXCL1;IFNL3;IFNL2;IFNB1;BMP2;IL11;IL32;FGF2;IFNL1
GO:0000987	core promoter proximal region sequence-specific DNA binding	20	364	7.04777e-09	2.26871e-07	2353;7562;6299;7700;9572;1959;467;171392;1649;168374;148206;163227;79365;80264;3726;9314;8013;4791;2354;2494	FOS;ZNF708;SALL1;ZNF141;NR1D1;EGR2;ATF3;ZNF675;DDIT3;ZNF92;ZNF714;ZNF100;BHLHE41;ZNF430;JUNB;KLF4;NR4A3;NFKB2;FOSB;NR5A2
GO:0001159	core promoter proximal region DNA binding	20	367	8.03173e-09	2.46793e-07	2353;7562;6299;7700;9572;1959;467;171392;1649;168374;148206;163227;79365;80264;3726;9314;8013;4791;2354;2494	FOS;ZNF708;SALL1;ZNF141;NR1D1;EGR2;ATF3;ZNF675;DDIT3;ZNF92;ZNF714;ZNF100;BHLHE41;ZNF430;JUNB;KLF4;NR4A3;NFKB2;FOSB;NR5A2
GO:0000978	RNA polymerase II core promoter proximal region sequence-specific DNA binding	19	345	1.62214e-08	4.76769e-07	2353;7562;6299;7700;9572;1959;467;171392;1649;168374;148206;163227;79365;80264;3726;8013;4791;2354;2494	FOS;ZNF708;SALL1;ZNF141;NR1D1;EGR2;ATF3;ZNF675;DDIT3;ZNF92;ZNF714;ZNF100;BHLHE41;ZNF430;JUNB;NR4A3;NFKB2;FOSB;NR5A2
GO:0046982	protein heterodimerization activity	22	470	1.96416e-08	5.53238e-07	8361;8360;8334;8367;6890;653604;8351;8968;650;467;673;8553;22807;79365;121504;3780;85235;3683;1649;2027;2353;27133	HIST1H4F;HIST1H4D;HIST1H2AC;HIST1H4E;TAP1;HIST2H3D;HIST1H3D;HIST1H3F;BMP2;ATF3;BRAF;BHLHE40;IKZF2;BHLHE41;HIST4H4;KCNN1;HIST1H2AH;ITGAL;DDIT3;ENO3;FOS;KCNH5
GO:0000977	RNA polymerase II regulatory region sequence-specific DNA binding	24	576	3.68534e-08	9.96516e-07	171392;168374;2294;8013;148206;9572;7633;57593;1958;80264;467;10172;79365;3726;1959;4791;7562;7700;6299;1649;2494;163227;2353;2354	ZNF675;ZNF92;FOXF1;NR4A3;ZNF714;NR1D1;ZNF79;EBF4;EGR1;ZNF430;ATF3;ZNF256;BHLHE41;JUNB;EGR2;NFKB2;ZNF708;ZNF141;SALL1;DDIT3;NR5A2;ZNF100;FOS;FOSB
GO:0001012	RNA polymerase II regulatory region DNA binding	24	580	4.17177e-08	1.08466e-06	171392;168374;2294;8013;148206;9572;7633;57593;1958;80264;467;10172;79365;3726;1959;4791;7562;7700;6299;1649;2494;163227;2353;2354	ZNF675;ZNF92;FOXF1;NR4A3;ZNF714;NR1D1;ZNF79;EBF4;EGR1;ZNF430;ATF3;ZNF256;BHLHE41;JUNB;EGR2;NFKB2;ZNF708;ZNF141;SALL1;DDIT3;NR5A2;ZNF100;FOS;FOSB
GO:0000982	transcription factor activity, RNA polymerase II core promoter proximal region sequence-specific binding	18	330	4.44529e-08	1.11297e-06	1959;5629;6299;9572;1649;467;57593;2494;28999;1958;8553;2353;79365;3726;9314;8013;4791;2354	EGR2;PROX1;SALL1;NR1D1;DDIT3;ATF3;EBF4;NR5A2;KLF15;EGR1;BHLHE40;FOS;BHLHE41;JUNB;KLF4;NR4A3;NFKB2;FOSB
GO:0001228	transcriptional activator activity, RNA polymerase II transcription regulatory region sequence-specific binding	17	318	1.38187e-07	3.33622e-06	1959;9839;64651;1649;467;23764;57593;2494;28999;1958;2294;2353;3726;9314;8013;4791;2354	EGR2;ZEB2;CSRNP1;DDIT3;ATF3;MAFF;EBF4;NR5A2;KLF15;EGR1;FOXF1;FOS;JUNB;KLF4;NR4A3;NFKB2;FOSB
GO:0035925	mRNA 3'-UTR AU-rich region binding	5	9	2.39209e-07	5.57604e-06	22849;64506;7538;132864;80149	CPEB3;CPEB1;ZFP36;CPEB2;ZC3H12A
GO:0000981	RNA polymerase II transcription factor activity, sequence-specific DNA binding	23	626	5.93347e-07	1.33701e-05	2294;28999;9839;5629;8013;57593;4791;9975;467;23764;64651;8553;79365;3726;9314;1959;1958;6299;1649;2494;9572;2353;2354	FOXF1;KLF15;ZEB2;PROX1;NR4A3;EBF4;NFKB2;NR1D2;ATF3;MAFF;CSRNP1;BHLHE40;BHLHE41;JUNB;KLF4;EGR2;EGR1;SALL1;DDIT3;NR5A2;NR1D1;FOS;FOSB
GO:0000989	transcription factor activity, transcription factor binding	22	582	6.64281e-07	1.44856e-05	9734;9079;284390;88;28996;27063;8864;5629;1408;2247;1407;79891;467;8553;3726;9314;4791;4793;2274;1649;9572;79365	HDAC9;LDB2;ZNF763;ACTN2;HIPK2;ANKRD1;PER2;PROX1;CRY2;FGF2;CRY1;ZNF671;ATF3;BHLHE40;JUNB;KLF4;NFKB2;NFKBIB;FHL2;DDIT3;NR1D1;BHLHE41
GO:0000988	transcription factor activity, protein binding	22	586	7.40942e-07	1.56524e-05	9734;9079;284390;88;28996;27063;8864;5629;1408;2247;1407;79891;467;8553;3726;9314;4791;4793;2274;1649;9572;79365	HDAC9;LDB2;ZNF763;ACTN2;HIPK2;ANKRD1;PER2;PROX1;CRY2;FGF2;CRY1;ZNF671;ATF3;BHLHE40;JUNB;KLF4;NFKB2;NFKBIB;FHL2;DDIT3;NR1D1;BHLHE41
GO:0003824	catalytic activity	95	5590	3.0889e-06	6.32757e-05	153769;10060;345611;6718;9367;115362;54454;10349;5743;92552;27289;9734;80149;1540;375449;57161;2247;28965;7802;5142;673;10202;7128;1959;79132;8877;84541;28996;25819;4327;8605;206338;5602;54332;1850;170690;51191;89797;5563;154664;2669;1131;56829;129607;80854;105;2047;840;5243;1844;23064;441282;29948;330;56911;84952;3456;56605;650;163351;200558;6049;220213;54482;9331;1437;23135;64135;79836;6352;629…	SH3RF2;ABCC9;IRGM;AKR1D1;RAB9A;GBP5;ATAD2B;ABCA10;PTGS2;ATXN3L;RND1;HDAC9;ZC3H12A;CYLD;MAST4;PELI2;FGF2;SLC27A6;DNALI1;PDE4B;BRAF;DHRS2;TNFAIP3;EGR2;DHX58;SPHK1;KBTBD8;HIPK2;NOCT;MMP19;PLA2G4C;LVRN;MAPK10;GDAP1;DUSP8;ADAMTS16;HERC5;NAV2;PRKAA2;ABCA13;GEM;CHRM3;ZC3HAV1;CMPK2;SETD7;ADARB2;EPHB1;CASP7;ABCB1;DUSP2;SETX;AKR1B15;OSGIN1;BIRC3;MAP3K7CL;CGNL1;IFNB1;ERO1B;BMP2;GBP6;APLF;RNF6;OTUD1;TRMT13;B…
GO:0008270	zinc ion binding	31	1146	3.90673e-06	7.76749e-05	153769;7128;93082;171392;440730;168374;4327;4026;206338;81931;8013;1540;170690;7637;9975;7738;6049;64135;330;23586;79836;7644;9314;2274;79132;2494;9572;342931;7761;56265;7185	SH3RF2;TNFAIP3;NEURL3;ZNF675;TRIM67;ZNF92;MMP19;LPP;LVRN;ZNF93;NR4A3;CYLD;ADAMTS16;ZNF84;NR1D2;ZNF184;RNF6;IFIH1;BIRC3;DDX58;LONRF3;ZNF91;KLF4;FHL2;DHX58;NR5A2;NR1D1;RFPL4A;ZNF214;CPXM1;TRAF1
GO:0003712	transcription cofactor activity	19	536	9.22515e-06	0.000178177	28996;2274;8864;2247;9734;5629;9572;467;1649;9079;284390;8553;88;79891;79365;3726;27063;4791;4793	HIPK2;FHL2;PER2;FGF2;HDAC9;PROX1;NR1D1;ATF3;DDIT3;LDB2;ZNF763;BHLHE40;ACTN2;ZNF671;BHLHE41;JUNB;ANKRD1;NFKB2;NFKBIB
GO:0017091	AU-rich element binding	5	23	1.03939e-05	0.000195174	22849;64506;7538;132864;80149	CPEB3;CPEB1;ZFP36;CPEB2;ZC3H12A
GO:0046983	protein dimerization activity	30	1148	1.06953e-05	0.000195406	8361;8360;8334;8367;6890;88;5743;653604;8351;8013;43;8968;650;6580;467;673;8553;22807;79365;6352;3780;85235;201164;3398;1649;121504;2353;3683;2027;27133	HIST1H4F;HIST1H4D;HIST1H2AC;HIST1H4E;TAP1;ACTN2;PTGS2;HIST2H3D;HIST1H3D;NR4A3;ACHE;HIST1H3F;BMP2;SLC22A1;ATF3;BRAF;BHLHE40;IKZF2;BHLHE41;CCL5;KCNN1;HIST1H2AH;PLD6;ID2;DDIT3;HIST4H4;FOS;ITGAL;ENO3;KCNH5
GO:0001077	transcriptional activator activity, RNA polymerase II core promoter proximal region sequence-specific binding	12	228	1.11049e-05	0.000197551	1959;1649;57593;2494;28999;1958;2353;3726;9314;8013;4791;2354	EGR2;DDIT3;EBF4;NR5A2;KLF15;EGR1;FOS;JUNB;KLF4;NR4A3;NFKB2;FOSB
GO:0046914	transition metal ion binding	33	1383	2.33188e-05	0.000396267	153769;7128;93082;171392;440730;168374;4327;283208;4026;206338;81931;8013;1540;170690;7637;9975;7738;6049;64135;330;23586;79836;7644;9314;2274;79132;2494;9572;342931;7761;56265;59344;7185	SH3RF2;TNFAIP3;NEURL3;ZNF675;TRIM67;ZNF92;MMP19;P4HA3;LPP;LVRN;ZNF93;NR4A3;CYLD;ADAMTS16;ZNF84;NR1D2;ZNF184;RNF6;IFIH1;BIRC3;DDX58;LONRF3;ZNF91;KLF4;FHL2;DHX58;NR5A2;NR1D1;RFPL4A;ZNF214;CPXM1;ALOXE3;TRAF1
GO:0001046	core promoter sequence-specific DNA binding	8	102	2.34478e-05	0.000396267	5629;1407;7071;9572;9975;148523;2353;8013	PROX1;CRY1;KLF10;NR1D1;NR1D2;CIART;FOS;NR4A3
GO:0008009	chemokine activity	6	49	2.52743e-05	0.000416717	6352;6351;2921;6348;2919;6373	CCL5;CCL4;CXCL3;CCL3;CXCL1;CXCL11
GO:0098772	molecular function regulator	32	1341	3.10102e-05	0.000499116	153769;10060;57018;330;88;6248;9839;119385;96459;6348;7980;27128;8490;650;1293;2247;7779;23768;3481;2919;23645;1031;9314;11033;1437;1804;6352;390940;132864;116984;27012;26269	SH3RF2;ABCC9;CCNL1;BIRC3;ACTN2;RSC1A1;ZEB2;AGAP11;FNIP1;CCL3;TFPI2;CYTH4;RGS5;BMP2;COL6A3;FGF2;SLC30A1;FLRT2;IGF2;CXCL1;PPP1R15A;CDKN2C;KLF4;ADAP1;CSF2;DPP6;CCL5;PINLYP;CPEB2;ARAP2;KCNV1;FBXO8
GO:0016787	hydrolase activity	47	2382	5.20912e-05	0.000818923	89797;10060;345611;9734;9367;115362;4327;54454;6890;10349;206338;92552;27289;84952;1540;1850;170690;43;163351;200558;23193;154664;2669;7802;80149;55601;1131;5142;50940;64135;23586;1804;8556;79836;8605;7128;105;79132;6352;6299;840;201164;220213;5243;1844;23064;25819	NAV2;ABCC9;IRGM;HDAC9;RAB9A;GBP5;MMP19;ATAD2B;TAP1;ABCA10;LVRN;ATXN3L;RND1;CGNL1;CYLD;DUSP8;ADAMTS16;ACHE;GBP6;APLF;GANAB;ABCA13;GEM;DNALI1;ZC3H12A;DDX60;CHRM3;PDE4B;PDE11A;IFIH1;DDX58;DPP6;CDC14A;LONRF3;PLA2G4C;TNFAIP3;ADARB2;DHX58;CCL5;SALL1;CASP7;PLD6;OTUD1;ABCB1;DUSP2;SETX;NOCT
GO:0001047	core promoter binding	9	152	5.89902e-05	0.000906303	5629;1407;7071;9572;9975;148523;2353;9314;8013	PROX1;CRY1;KLF10;NR1D1;NR1D2;CIART;FOS;KLF4;NR4A3
GO:0042379	chemokine receptor binding	6	58	6.03366e-05	0.000906389	6352;6351;2921;6348;2919;6373	CCL5;CCL4;CXCL3;CCL3;CXCL1;CXCL11
GO:0005126	cytokine receptor binding	12	275	6.38659e-05	0.00093855	1437;6352;6351;2921;6348;2919;650;3589;3456;6373;7185;282618	CSF2;CCL5;CCL4;CXCL3;CCL3;CXCL1;BMP2;IL11;IFNB1;CXCL11;TRAF1;IFNL1
GO:0003725	double-stranded RNA binding	6	63	9.22817e-05	0.00130739	79132;8638;55601;64135;23586;105	DHX58;OASL;DDX60;IFIH1;DDX58;ADARB2
GO:0008134	transcription factor binding	17	532	9.28326e-05	0.00130739	1959;2274;9314;9734;8638;1649;57593;8553;28996;2354;2353;79365;3726;27063;1407;9572;8013	EGR2;FHL2;KLF4;HDAC9;OASL;DDIT3;EBF4;BHLHE40;HIPK2;FOSB;FOS;BHLHE41;JUNB;ANKRD1;CRY1;NR1D1;NR4A3
GO:0031726	CCR1 chemokine receptor binding	3	7	0.000133387	0.00180339	6348;6352;6351	CCL3;CCL5;CCL4
GO:0031730	CCR5 chemokine receptor binding	3	7	0.000133387	0.00180339	6348;6352;6351	CCL3;CCL5;CCL4
GO:0003727	single-stranded RNA binding	6	68	0.000136416	0.00180819	79132;55601;64135;23586;7538;105	DHX58;DDX60;IFIH1;DDX58;ZFP36;ADARB2
GO:0036094	small molecule binding	47	2487	0.000140788	0.00183025	6855;10060;345611;9367;115362;54454;6890;7223;28996;5243;5602;89795;27289;9221;11033;89797;5563;375449;1408;5218;163351;200558;57396;154664;28965;2669;10332;8638;64506;5142;50940;64135;673;23586;283208;55601;2047;79132;22849;8877;132864;4916;1407;10349;9908;23064;129607	SYP;ABCC9;IRGM;RAB9A;GBP5;ATAD2B;TAP1;TRPC4;HIPK2;ABCB1;MAPK10;NAV3;RND1;NOLC1;ADAP1;NAV2;PRKAA2;MAST4;CRY2;CDK14;GBP6;APLF;CLK4;ABCA13;SLC27A6;GEM;CLEC4M;OASL;CPEB1;PDE4B;PDE11A;IFIH1;BRAF;DDX58;P4HA3;DDX60;EPHB1;DHX58;CPEB3;SPHK1;CPEB2;NTRK3;CRY1;ABCA10;G3BP2;SETX;CMPK2
GO:0043621	protein self-association	5	44	0.000168063	0.0021436	6855;91543;6352;43;7128	SYP;RSAD2;CCL5;ACHE;TNFAIP3
GO:0003714	transcription corepressor activity	10	219	0.000181332	0.00227	9734;5629;9572;467;1649;8553;28996;79365;3726;27063	HDAC9;PROX1;NR1D1;ATF3;DDIT3;BHLHE40;HIPK2;BHLHE41;JUNB;ANKRD1
GO:0017111	nucleoside-triphosphatase activity	20	736	0.000193273	0.0023755	84952;10060;79132;6890;9367;115362;55601;5243;54454;23064;23586;10349;7802;64135;79836;163351;89797;154664;27289;2669	CGNL1;ABCC9;DHX58;TAP1;RAB9A;GBP5;DDX60;ABCB1;ATAD2B;SETX;DDX58;ABCA10;DNALI1;IFIH1;LONRF3;GBP6;NAV2;ABCA13;RND1;GEM
GO:0003730	mRNA 3'-UTR binding	5	48	0.000244315	0.00294923	22849;64506;7538;132864;80149	CPEB3;CPEB1;ZFP36;CPEB2;ZC3H12A
GO:0000900	translation repressor activity, nucleic acid binding	3	10	0.000310483	0.00368222	22849;64506;132864	CPEB3;CPEB1;CPEB2
GO:0016462	pyrophosphatase activity	20	776	0.000374154	0.00436083	84952;10060;79132;6890;9367;115362;55601;5243;54454;23064;23586;10349;7802;64135;79836;163351;89797;154664;27289;2669	CGNL1;ABCC9;DHX58;TAP1;RAB9A;GBP5;DDX60;ABCB1;ATAD2B;SETX;DDX58;ABCA10;DNALI1;IFIH1;LONRF3;GBP6;NAV2;ABCA13;RND1;GEM
GO:0016818	hydrolase activity, acting on acid anhydrides, in phosphorus-containing anhydrides	20	778	0.000386179	0.0044247	84952;10060;79132;6890;9367;115362;55601;5243;54454;23064;23586;10349;7802;64135;79836;163351;89797;154664;27289;2669	CGNL1;ABCC9;DHX58;TAP1;RAB9A;GBP5;DDX60;ABCB1;ATAD2B;SETX;DDX58;ABCA10;DNALI1;IFIH1;LONRF3;GBP6;NAV2;ABCA13;RND1;GEM
GO:0016817	hydrolase activity, acting on acid anhydrides	20	780	0.00039854	0.00449022	84952;10060;79132;6890;9367;115362;55601;5243;54454;23064;23586;10349;7802;64135;79836;163351;89797;154664;27289;2669	CGNL1;ABCC9;DHX58;TAP1;RAB9A;GBP5;DDX60;ABCB1;ATAD2B;SETX;DDX58;ABCA10;DNALI1;IFIH1;LONRF3;GBP6;NAV2;ABCA13;RND1;GEM
GO:0008083	growth factor activity	8	159	0.000430207	0.00476754	1437;29948;3481;3589;346389;650;2919;2247	CSF2;OSGIN1;IGF2;IL11;MACC1;BMP2;CXCL1;FGF2
GO:0044877	macromolecular complex binding	27	1232	0.000474599	0.00517466	55080;285613;54454;88;3006;3672;3386;80149;3456;2887;92241;43;5563;3481;23135;64506;64135;3236;1959;4791;80854;2047;22849;132864;3683;2494;2353	TAPBPL;RELL2;ATAD2B;ACTN2;HIST1H1C;ITGA1;ICAM4;ZC3H12A;IFNB1;GRB10;RCSD1;ACHE;PRKAA2;IGF2;KDM6B;CPEB1;IFIH1;HOXD10;EGR2;NFKB2;SETD7;EPHB1;CPEB3;CPEB2;ITGAL;NR5A2;FOS
GO:0003705	transcription factor activity, RNA polymerase II distal enhancer sequence-specific binding	6	90	0.000561872	0.00602898	9839;5629;2494;2294;8553;79365	ZEB2;PROX1;NR5A2;FOXF1;BHLHE40;BHLHE41
GO:0000166	nucleotide binding	42	2314	0.000714044	0.00748799	10060;345611;9367;115362;54454;6890;10349;28996;5243;5602;89795;27289;9221;89797;5563;375449;1408;5218;163351;200558;57396;1407;28965;2669;8638;64506;5142;50940;64135;673;23586;55601;2047;79132;22849;8877;132864;4916;154664;9908;23064;129607	ABCC9;IRGM;RAB9A;GBP5;ATAD2B;TAP1;ABCA10;HIPK2;ABCB1;MAPK10;NAV3;RND1;NOLC1;NAV2;PRKAA2;MAST4;CRY2;CDK14;GBP6;APLF;CLK4;CRY1;SLC27A6;GEM;OASL;CPEB1;PDE4B;PDE11A;IFIH1;BRAF;DDX58;DDX60;EPHB1;DHX58;CPEB3;SPHK1;CPEB2;NTRK3;ABCA13;G3BP2;SETX;CMPK2
GO:1901265	nucleoside phosphate binding	42	2315	0.000719999	0.00748799	10060;345611;9367;115362;54454;6890;10349;28996;5243;5602;89795;27289;9221;89797;5563;375449;1408;5218;163351;200558;57396;1407;28965;2669;8638;64506;5142;50940;64135;673;23586;55601;2047;79132;22849;8877;132864;4916;154664;9908;23064;129607	ABCC9;IRGM;RAB9A;GBP5;ATAD2B;TAP1;ABCA10;HIPK2;ABCB1;MAPK10;NAV3;RND1;NOLC1;NAV2;PRKAA2;MAST4;CRY2;CDK14;GBP6;APLF;CLK4;CRY1;SLC27A6;GEM;OASL;CPEB1;PDE4B;PDE11A;IFIH1;BRAF;DDX58;DDX60;EPHB1;DHX58;CPEB3;SPHK1;CPEB2;NTRK3;ABCA13;G3BP2;SETX;CMPK2
GO:0001102	RNA polymerase II activating transcription factor binding	4	36	0.000834252	0.00849929	79365;28996;1959;8553	BHLHE41;HIPK2;EGR2;BHLHE40
GO:0042393	histone binding	8	177	0.000842385	0.00849929	8361;8360;8367;54454;8968;653604;121504;8351	HIST1H4F;HIST1H4D;HIST1H4E;ATAD2B;HIST1H3F;HIST2H3D;HIST4H4;HIST1H3D
GO:0045236	CXCR chemokine receptor binding	3	16	0.00100351	0.00997609	2921;2919;6373	CXCL3;CXCL1;CXCL11
GO:0001078	transcriptional repressor activity, RNA polymerase II core promoter proximal region sequence-specific binding	6	104	0.00114736	0.0110802	6299;5629;8553;467;9572;79365	SALL1;PROX1;BHLHE40;ATF3;NR1D1;BHLHE41
GO:0001085	RNA polymerase II transcription factor binding	6	104	0.00114736	0.0110802	9314;8553;28996;79365;27063;1959	KLF4;BHLHE40;HIPK2;BHLHE41;ANKRD1;EGR2
GO:0004871	signal transducer activity	32	1662	0.00124256	0.0118306	10060;10161;59340;56911;11054;5602;8013;283160;3554;9572;57829;23768;9975;1408;1407;10332;3604;1131;673;5734;10886;8793;9173;4793;2047;2123;8877;3683;2494;4916;91355;27133	ABCC9;LPAR6;HRH4;MAP3K7CL;OGFR;MAPK10;NR4A3;OR8D2;IL1R1;NR1D1;ZP4;FLRT2;NR1D2;CRY2;CRY1;CLEC4M;TNFRSF9;CHRM3;BRAF;PTGER4;NPFFR2;TNFRSF10D;IL1RL1;NFKBIB;EPHB1;EVI2A;SPHK1;ITGAL;NR5A2;NTRK3;LRP5L;KCNH5
GO:0090079	translation regulator activity, nucleic acid binding	3	18	0.00135594	0.0126654	22849;64506;132864	CPEB3;CPEB1;CPEB2
GO:0046332	SMAD binding	5	72	0.00136771	0.0126654	28996;2353;9839;27063;650	HIPK2;FOS;ZEB2;ANKRD1;BMP2
GO:0032555	purine ribonucleotide binding	34	1830	0.00157636	0.0144002	10060;345611;9367;115362;54454;6890;10349;28996;5602;89795;27289;9221;89797;5563;375449;5218;163351;57396;154664;2669;8638;55601;5142;50940;64135;673;23586;2047;79132;8877;4916;5243;23064;129607	ABCC9;IRGM;RAB9A;GBP5;ATAD2B;TAP1;ABCA10;HIPK2;MAPK10;NAV3;RND1;NOLC1;NAV2;PRKAA2;MAST4;CDK14;GBP6;CLK4;ABCA13;GEM;OASL;DDX60;PDE4B;PDE11A;IFIH1;BRAF;DDX58;EPHB1;DHX58;SPHK1;NTRK3;ABCB1;SETX;CMPK2
GO:0044325	ion channel binding	6	113	0.00171737	0.0154048	10060;3398;5142;88;9001;27133	ABCC9;ID2;PDE4B;ACTN2;HAP1;KCNH5
GO:0030234	enzyme regulator activity	21	949	0.00175701	0.0154048	153769;390940;9839;9314;11033;132864;23768;3481;6348;116984;330;23645;7980;1293;8490;57018;2919;6352;1031;650;119385	SH3RF2;PINLYP;ZEB2;KLF4;ADAP1;CPEB2;FLRT2;IGF2;CCL3;ARAP2;BIRC3;PPP1R15A;TFPI2;COL6A3;RGS5;CCNL1;CXCL1;CCL5;CDKN2C;BMP2;AGAP11
GO:0017076	purine nucleotide binding	34	1843	0.00176459	0.0154048	10060;345611;9367;115362;54454;6890;10349;28996;5602;89795;27289;9221;89797;5563;375449;5218;163351;57396;154664;2669;8638;55601;5142;50940;64135;673;23586;2047;79132;8877;4916;5243;23064;129607	ABCC9;IRGM;RAB9A;GBP5;ATAD2B;TAP1;ABCA10;HIPK2;MAPK10;NAV3;RND1;NOLC1;NAV2;PRKAA2;MAST4;CDK14;GBP6;CLK4;ABCA13;GEM;OASL;DDX60;PDE4B;PDE11A;IFIH1;BRAF;DDX58;EPHB1;DHX58;SPHK1;NTRK3;ABCB1;SETX;CMPK2
GO:0030371	translation repressor activity	3	20	0.00177748	0.0154048	22849;64506;132864	CPEB3;CPEB1;CPEB2
GO:0032553	ribonucleotide binding	34	1846	0.0018107	0.0154941	10060;345611;9367;115362;54454;6890;10349;28996;5602;89795;27289;9221;89797;5563;375449;5218;163351;57396;154664;2669;8638;55601;5142;50940;64135;673;23586;2047;79132;8877;4916;5243;23064;129607	ABCC9;IRGM;RAB9A;GBP5;ATAD2B;TAP1;ABCA10;HIPK2;MAPK10;NAV3;RND1;NOLC1;NAV2;PRKAA2;MAST4;CDK14;GBP6;CLK4;ABCA13;GEM;OASL;DDX60;PDE4B;PDE11A;IFIH1;BRAF;DDX58;EPHB1;DHX58;SPHK1;NTRK3;ABCB1;SETX;CMPK2
GO:0098531	transcription factor activity, direct ligand regulated sequence-specific DNA binding	4	47	0.00208221	0.0173774	9572;9975;8013;2494	NR1D1;NR1D2;NR4A3;NR5A2
GO:0004879	RNA polymerase II transcription factor activity, ligand-activated sequence-specific DNA binding	4	47	0.00208221	0.0173774	9572;9975;8013;2494	NR1D1;NR1D2;NR4A3;NR5A2
GO:0043426	MRF binding	2	5	0.00226251	0.0185092	79365;8553	BHLHE41;BHLHE40
GO:0070412	R-SMAD binding	3	22	0.00227258	0.0185092	2353;9839;27063	FOS;ZEB2;ANKRD1
GO:0001664	G-protein coupled receptor binding	9	258	0.00231481	0.0186287	6352;6351;2921;6348;10886;7483;2919;5539;6373	CCL5;CCL4;CXCL3;CCL3;NPFFR2;WNT9A;CXCL1;PPY;CXCL11
GO:0043022	ribosome binding	4	49	0.00239981	0.0190749	22849;64506;132864;80149	CPEB3;CPEB1;CPEB2;ZC3H12A
GO:0097367	carbohydrate derivative binding	38	2174	0.00242669	0.0190749	10060;345611;9367;115362;2247;54454;6890;10349;28996;5602;89795;27289;9221;89797;5563;375449;5218;163351;57396;154664;2669;8638;55601;5142;50940;64135;673;23586;2047;79132;6352;8877;4916;5243;3684;23064;129607;6373	ABCC9;IRGM;RAB9A;GBP5;FGF2;ATAD2B;TAP1;ABCA10;HIPK2;MAPK10;NAV3;RND1;NOLC1;NAV2;PRKAA2;MAST4;CDK14;GBP6;CLK4;ABCA13;GEM;OASL;DDX60;PDE4B;PDE11A;IFIH1;BRAF;DDX58;EPHB1;DHX58;CCL5;SPHK1;NTRK3;ABCB1;ITGAM;SETX;CMPK2;CXCL11
GO:0038023	signaling receptor activity	26	1322	0.00264009	0.0205138	10060;10161;59340;11054;8013;283160;3554;9572;9975;1408;1407;10332;3604;1131;5734;10886;8793;9173;2047;2123;8877;3683;2494;4916;91355;27133	ABCC9;LPAR6;HRH4;OGFR;NR4A3;OR8D2;IL1R1;NR1D1;NR1D2;CRY2;CRY1;CLEC4M;TNFRSF9;CHRM3;PTGER4;NPFFR2;TNFRSF10D;IL1RL1;EPHB1;EVI2A;SPHK1;ITGAL;NR5A2;NTRK3;LRP5L;KCNH5
GO:0001221	transcription cofactor binding	3	24	0.00284531	0.0216848	9572;9314;8013	NR1D1;KLF4;NR4A3
GO:0001191	transcriptional repressor activity, RNA polymerase II transcription factor binding	5	86	0.00285495	0.0216848	28996;79365;27063;9314;8553	HIPK2;BHLHE41;ANKRD1;KLF4;BHLHE40
GO:0008081	phosphoric diester hydrolase activity	5	89	0.0032844	0.0246695	201164;6352;1131;5142;50940	PLD6;CCL5;CHRM3;PDE4B;PDE11A
GO:0032559	adenyl ribonucleotide binding	28	1492	0.00348894	0.0257128	10060;54454;6890;10349;28996;5602;5563;9221;89797;89795;375449;5218;57396;154664;8638;5142;55601;50940;64135;673;23586;2047;79132;8877;4916;5243;23064;129607	ABCC9;ATAD2B;TAP1;ABCA10;HIPK2;MAPK10;PRKAA2;NOLC1;NAV2;NAV3;MAST4;CDK14;CLK4;ABCA13;OASL;PDE4B;DDX60;PDE11A;IFIH1;BRAF;DDX58;EPHB1;DHX58;SPHK1;NTRK3;ABCB1;SETX;CMPK2
GO:0016702	oxidoreductase activity, acting on single donors with incorporation of molecular oxygen, incorporation of two atoms of oxygen	3	26	0.00349938	0.0257128	5743;59344;283208	PTGS2;ALOXE3;P4HA3
GO:0035639	purine ribonucleoside triphosphate binding	32	1788	0.00373305	0.02608	10060;345611;9367;115362;54454;6890;10349;28996;5602;89795;27289;9221;89797;5563;375449;5218;163351;57396;154664;2669;8638;55601;64135;673;23586;2047;79132;8877;4916;5243;23064;129607	ABCC9;IRGM;RAB9A;GBP5;ATAD2B;TAP1;ABCA10;HIPK2;MAPK10;NAV3;RND1;NOLC1;NAV2;PRKAA2;MAST4;CDK14;GBP6;CLK4;ABCA13;GEM;OASL;DDX60;IFIH1;BRAF;DDX58;EPHB1;DHX58;SPHK1;NTRK3;ABCB1;SETX;CMPK2
GO:0099528	G-protein coupled neurotransmitter receptor activity	2	7	0.0038246	0.02608	59340;1131	HRH4;CHRM3
GO:0004908	interleukin-1 receptor activity	2	7	0.0038246	0.02608	3554;9173	IL1R1;IL1RL1
GO:0030274	LIM domain binding	2	7	0.0038246	0.02608	88;9079	ACTN2;LDB2
GO:0016907	G-protein coupled acetylcholine receptor activity	2	7	0.0038246	0.02608	59340;1131	HRH4;CHRM3
GO:0030554	adenyl nucleotide binding	28	1503	0.00384758	0.02608	10060;54454;6890;10349;28996;5602;5563;9221;89797;89795;375449;5218;57396;154664;8638;5142;55601;50940;64135;673;23586;2047;79132;8877;4916;5243;23064;129607	ABCC9;ATAD2B;TAP1;ABCA10;HIPK2;MAPK10;PRKAA2;NOLC1;NAV2;NAV3;MAST4;CDK14;CLK4;ABCA13;OASL;PDE4B;DDX60;PDE11A;IFIH1;BRAF;DDX58;EPHB1;DHX58;SPHK1;NTRK3;ABCB1;SETX;CMPK2
GO:0016701	oxidoreductase activity, acting on single donors with incorporation of molecular oxygen	3	27	0.00385799	0.02608	5743;59344;283208	PTGS2;ALOXE3;P4HA3
GO:0042056	chemoattractant activity	3	27	0.00385799	0.02608	6348;2247;6352	CCL3;FGF2;CCL5
GO:0033613	activating transcription factor binding	4	57	0.00400324	0.0267939	79365;28996;1959;8553	BHLHE41;HIPK2;EGR2;BHLHE40
GO:0032550	purine ribonucleoside binding	32	1798	0.0040455	0.0268113	10060;345611;9367;115362;54454;6890;10349;28996;5602;89795;27289;9221;89797;5563;375449;5218;163351;57396;154664;2669;8638;55601;64135;673;23586;2047;79132;8877;4916;5243;23064;129607	ABCC9;IRGM;RAB9A;GBP5;ATAD2B;TAP1;ABCA10;HIPK2;MAPK10;NAV3;RND1;NOLC1;NAV2;PRKAA2;MAST4;CDK14;GBP6;CLK4;ABCA13;GEM;OASL;DDX60;IFIH1;BRAF;DDX58;EPHB1;DHX58;SPHK1;NTRK3;ABCB1;SETX;CMPK2
GO:0001883	purine nucleoside binding	32	1801	0.00414345	0.0269325	10060;345611;9367;115362;54454;6890;10349;28996;5602;89795;27289;9221;89797;5563;375449;5218;163351;57396;154664;2669;8638;55601;64135;673;23586;2047;79132;8877;4916;5243;23064;129607	ABCC9;IRGM;RAB9A;GBP5;ATAD2B;TAP1;ABCA10;HIPK2;MAPK10;NAV3;RND1;NOLC1;NAV2;PRKAA2;MAST4;CDK14;GBP6;CLK4;ABCA13;GEM;OASL;DDX60;IFIH1;BRAF;DDX58;EPHB1;DHX58;SPHK1;NTRK3;ABCB1;SETX;CMPK2
GO:0032549	ribonucleoside binding	32	1801	0.00414345	0.0269325	10060;345611;9367;115362;54454;6890;10349;28996;5602;89795;27289;9221;89797;5563;375449;5218;163351;57396;154664;2669;8638;55601;64135;673;23586;2047;79132;8877;4916;5243;23064;129607	ABCC9;IRGM;RAB9A;GBP5;ATAD2B;TAP1;ABCA10;HIPK2;MAPK10;NAV3;RND1;NOLC1;NAV2;PRKAA2;MAST4;CDK14;GBP6;CLK4;ABCA13;GEM;OASL;DDX60;IFIH1;BRAF;DDX58;EPHB1;DHX58;SPHK1;NTRK3;ABCB1;SETX;CMPK2
GO:0003707	steroid hormone receptor activity	4	58	0.00424417	0.0273244	9572;9975;8013;2494	NR1D1;NR1D2;NR4A3;NR5A2
GO:0004672	protein kinase activity	15	636	0.00436767	0.027671	1437;2247;6352;2047;4916;6348;5563;56911;375449;28996;5602;27133;673;57396;5218	CSF2;FGF2;CCL5;EPHB1;NTRK3;CCL3;PRKAA2;MAP3K7CL;MAST4;HIPK2;MAPK10;KCNH5;BRAF;CLK4;CDK14
GO:0001882	nucleoside binding	32	1808	0.00437988	0.027671	10060;345611;9367;115362;54454;6890;10349;28996;5602;89795;27289;9221;89797;5563;375449;5218;163351;57396;154664;2669;8638;55601;64135;673;23586;2047;79132;8877;4916;5243;23064;129607	ABCC9;IRGM;RAB9A;GBP5;ATAD2B;TAP1;ABCA10;HIPK2;MAPK10;NAV3;RND1;NOLC1;NAV2;PRKAA2;MAST4;CDK14;GBP6;CLK4;ABCA13;GEM;OASL;DDX60;IFIH1;BRAF;DDX58;EPHB1;DHX58;SPHK1;NTRK3;ABCB1;SETX;CMPK2
GO:0043021	ribonucleoprotein complex binding	5	97	0.00465448	0.0291336	22849;64506;64135;132864;80149	CPEB3;CPEB1;IFIH1;CPEB2;ZC3H12A
GO:0003713	transcription coactivator activity	9	297	0.005632	0.0349288	2274;8864;2247;88;28996;3726;27063;4791;4793	FHL2;PER2;FGF2;ACTN2;HIPK2;JUNB;ANKRD1;NFKB2;NFKBIB
GO:0046790	virion binding	2	9	0.00576194	0.0354098	10332;28996	CLEC4M;HIPK2
GO:0022857	transmembrane transporter activity	20	993	0.0061568	0.0374955	9120;3780;10060;348938;144453;220963;84102;7223;5243;27012;6890;10349;6580;81796;27133;6328;154664;1193;7779;7781	SLC16A6;KCNN1;ABCC9;NIPAL4;BEST3;SLC16A9;SLC41A2;TRPC4;ABCB1;KCNV1;TAP1;ABCA10;SLC22A1;SLCO5A1;KCNH5;SCN3A;ABCA13;CLIC2;SLC30A1;SLC30A3
GO:0004386	helicase activity	6	149	0.006306	0.0380612	79132;55601;89797;64135;23064;23586	DHX58;DDX60;NAV2;IFIH1;SETX;DDX58
GO:0042626	ATPase activity, coupled to transmembrane movement of substances	5	105	0.00638857	0.0382183	6890;10349;154664;10060;5243	TAP1;ABCA10;ABCA13;ABCC9;ABCB1
GO:0042826	histone deacetylase binding	5	106	0.00663321	0.0390622	79365;27063;1407;9734;9314	BHLHE41;ANKRD1;CRY1;HDAC9;KLF4
GO:0042802	identical protein binding	23	1210	0.00670864	0.0390622	6855;23586;115362;6890;26353;5743;8013;6348;43;3437;6580;467;673;8553;22807;2274;6352;6351;201164;88;23064;2027;79365	SYP;DDX58;GBP5;TAP1;HSPB8;PTGS2;NR4A3;CCL3;ACHE;IFIT3;SLC22A1;ATF3;BRAF;BHLHE40;IKZF2;FHL2;CCL5;CCL4;PLD6;ACTN2;SETX;ENO3;BHLHE41
GO:0019901	protein kinase binding	13	542	0.0067359	0.0390622	84953;1540;57018;1844;8013;23645;673;285;1408;7538;1031;1407;9734	MICALCL;CYLD;CCNL1;DUSP2;NR4A3;PPP1R15A;BRAF;ANGPT2;CRY2;ZFP36;CDKN2C;CRY1;HDAC9
GO:0043121	neurotrophin binding	2	10	0.00686619	0.0390622	4916;9001	NTRK3;HAP1
GO:0035613	RNA stem-loop binding	2	10	0.00686619	0.0390622	80149;22849	ZC3H12A;CPEB3
GO:0016820	hydrolase activity, acting on acid anhydrides, catalyzing transmembrane movement of substances	5	107	0.00688433	0.0390622	6890;10349;154664;10060;5243	TAP1;ABCA10;ABCA13;ABCC9;ABCB1
GO:0070888	E-box binding	3	34	0.0069919	0.0390622	79365;148523;8553	BHLHE41;CIART;BHLHE40
GO:0008200	ion channel inhibitor activity	3	34	0.0069919	0.0390622	6248;7779;27012	RSC1A1;SLC30A1;KCNV1
GO:0019900	kinase binding	14	609	0.00713782	0.0395506	84953;1540;57018;1844;8013;23645;673;285;1408;7538;7128;1031;1407;9734	MICALCL;CYLD;CCNL1;DUSP2;NR4A3;PPP1R15A;BRAF;ANGPT2;CRY2;ZFP36;TNFAIP3;CDKN2C;CRY1;HDAC9
GO:0004872	receptor activity	28	1579	0.00727856	0.0396799	10060;10161;59340;11054;8013;283160;3554;9572;3604;9975;1408;1407;10332;9332;1131;283316;5734;10886;8793;9173;2047;2123;8877;3683;2494;4916;91355;27133	ABCC9;LPAR6;HRH4;OGFR;NR4A3;OR8D2;IL1R1;NR1D1;TNFRSF9;NR1D2;CRY2;CRY1;CLEC4M;CD163;CHRM3;CD163L1;PTGER4;NPFFR2;TNFRSF10D;IL1RL1;EPHB1;EVI2A;SPHK1;ITGAL;NR5A2;NTRK3;LRP5L;KCNH5
GO:0060089	molecular transducer activity	28	1579	0.00727856	0.0396799	10060;10161;59340;11054;8013;283160;3554;9572;3604;9975;1408;1407;10332;9332;1131;283316;5734;10886;8793;9173;2047;2123;8877;3683;2494;4916;91355;27133	ABCC9;LPAR6;HRH4;OGFR;NR4A3;OR8D2;IL1R1;NR1D1;TNFRSF9;NR1D2;CRY2;CRY1;CLEC4M;CD163;CHRM3;CD163L1;PTGER4;NPFFR2;TNFRSF10D;IL1RL1;EPHB1;EVI2A;SPHK1;ITGAL;NR5A2;NTRK3;LRP5L;KCNH5
GO:0016248	channel inhibitor activity	3	35	0.00753248	0.0403856	6248;7779;27012	RSC1A1;SLC30A1;KCNV1
GO:0045182	translation regulator activity	3	35	0.00753248	0.0403856	22849;64506;132864	CPEB3;CPEB1;CPEB2
GO:0036459	thiol-dependent ubiquitinyl hydrolase activity	5	110	0.00767746	0.0403856	80149;92552;220213;7128;1540	ZC3H12A;ATXN3L;OTUD1;TNFAIP3;CYLD
GO:0101005	ubiquitinyl hydrolase activity	5	110	0.00767746	0.0403856	80149;92552;220213;7128;1540	ZC3H12A;ATXN3L;OTUD1;TNFAIP3;CYLD
GO:0035257	nuclear hormone receptor binding	6	156	0.00776647	0.0403856	2274;8638;8013;1408;6049;1407	FHL2;OASL;NR4A3;CRY2;RNF6;CRY1
GO:0003729	mRNA binding	6	156	0.00776647	0.0403856	80149;22849;132864;64506;7538;25819	ZC3H12A;CPEB3;CPEB2;CPEB1;ZFP36;NOCT
GO:0019211	phosphatase activator activity	2	11	0.00805814	0.0414669	23645;650	PPP1R15A;BMP2
GO:0048020	CCR chemokine receptor binding	3	36	0.00809709	0.0414669	6348;6352;6351	CCL3;CCL5;CCL4
GO:0019899	enzyme binding	30	1743	0.00825779	0.0419719	153769;9734;57018;171392;9079;5743;3672;27063;8013;84953;3554;1540;57829;1408;7538;23299;1031;1407;23645;673;7128;9314;1959;1958;8877;285;4688;1844;79365;7185	SH3RF2;HDAC9;CCNL1;ZNF675;LDB2;PTGS2;ITGA1;ANKRD1;NR4A3;MICALCL;IL1R1;CYLD;ZP4;CRY2;ZFP36;BICD2;CDKN2C;CRY1;PPP1R15A;BRAF;TNFAIP3;KLF4;EGR2;EGR1;SPHK1;ANGPT2;NCF2;DUSP2;BHLHE41;TRAF1
GO:0015405	P-P-bond-hydrolysis-driven transmembrane transporter activity	5	113	0.00853201	0.0427233	6890;10349;154664;10060;5243	TAP1;ABCA10;ABCA13;ABCC9;ABCB1
GO:0015399	primary active transmembrane transporter activity	5	113	0.00853201	0.0427233	6890;10349;154664;10060;5243	TAP1;ABCA10;ABCA13;ABCC9;ABCB1
GO:0005524	ATP binding	26	1455	0.00869079	0.0431983	10060;54454;6890;10349;28996;5602;5563;9221;89797;89795;375449;5218;57396;154664;8638;55601;64135;673;23586;2047;79132;8877;4916;5243;23064;129607	ABCC9;ATAD2B;TAP1;ABCA10;HIPK2;MAPK10;PRKAA2;NOLC1;NAV2;NAV3;MAST4;CDK14;CLK4;ABCA13;OASL;DDX60;IFIH1;BRAF;DDX58;EPHB1;DHX58;SPHK1;NTRK3;ABCB1;SETX;CMPK2
GO:0019902	phosphatase binding	6	161	0.00894889	0.0441566	153769;8877;23645;1408;3672;1407	SH3RF2;SPHK1;PPP1R15A;CRY2;ITGA1;CRY1
GO:0016004	phospholipase activator activity	2	12	0.00933581	0.045732	6348;6352	CCL3;CCL5
GO:0004843	thiol-dependent ubiquitin-specific protease activity	4	74	0.00951479	0.0460276	92552;220213;7128;1540	ATXN3L;OTUD1;TNFAIP3;CYLD
GO:0016773	phosphotransferase activity, alcohol group as acceptor	16	763	0.00953233	0.0460276	1437;2247;6352;8877;2047;4916;6348;5563;56911;375449;28996;5602;27133;673;57396;5218	CSF2;FGF2;CCL5;SPHK1;EPHB1;NTRK3;CCL3;PRKAA2;MAP3K7CL;MAST4;HIPK2;MAPK10;KCNH5;BRAF;CLK4;CDK14
GO:0003682	chromatin binding	11	444	0.009766	0.046749	80149;3236;23135;2494;5563;3006;2353;54454;1959;4791;80854	ZC3H12A;HOXD10;KDM6B;NR5A2;PRKAA2;HIST1H1C;FOS;ATAD2B;EGR2;NFKB2;SETD7
GO:0016301	kinase activity	17	833	0.00982006	0.046749	1437;57396;6352;8877;56911;4916;6348;2047;5602;5563;2247;375449;28996;27133;129607;673;5218	CSF2;CLK4;CCL5;SPHK1;MAP3K7CL;NTRK3;CCL3;EPHB1;MAPK10;PRKAA2;FGF2;MAST4;HIPK2;KCNH5;CMPK2;BRAF;CDK14
GO:0004712	protein serine/threonine/tyrosine kinase activity	3	39	0.00993736	0.0469766	57396;5602;5563	CLK4;MAPK10;PRKAA2
GO:0001227	transcriptional repressor activity, RNA polymerase II transcription regulatory region sequence-specific binding	6	167	0.0105314	0.0494391	6299;5629;8553;467;9572;79365	SALL1;PROX1;BHLHE40;ATF3;NR1D1;BHLHE41
GO:0017017	MAP kinase tyrosine/serine/threonine phosphatase activity	2	13	0.0106973	0.0495299	1850;1844	DUSP8;DUSP2
GO:0034450	ubiquitin-ubiquitin ligase activity	2	13	0.0106973	0.0495299	57162;57161	PELI1;PELI2
GO:0043492	ATPase activity, coupled to movement of substances	5	120	0.0107772	0.0495607	6890;10349;154664;10060;5243	TAP1;ABCA10;ABCA13;ABCC9;ABCB1
