# Supplementary material for: LINP1 represses unfolded protein response by directly inhibiting eIF2α phosphorylation to promote cutaneous squamous cell carcinoma
Source: Exp Hematol Oncol. 2023 Mar 14;12:31. doi: 10.1186/s40164-023-00395-1 (PMC10012465; doi:10.1186/s40164-023-00395-1)
Supplement: Supplementary file 5 — Additional file 5: Table S4. KEGG annotation clustering of regulated proteins specifically associating with LINP1 identified by RNA pulldown followed by HPLC-MS [file 40164_2023_395_MOESM5_ESM.xlsx]

## Sheet: enrichment.KEGG
Supplementary Table S4. KEGG annotation clustering of regulated proteins specifically associating with LINP1 identified by RNA pulldown followed by HPLC-MS
#term ID	term description	observed gene count	background gene count	matching proteins in your network (labels)
hsa03010	Ribosome	23	130	MRPL13,MRPL14,MRPL15,MRPL22,MRPL24,RPL17,RPL19,RPL23A,RPL4,RPL6,RPLP1,RPS13,RPS15,RPS16,RPS19,RPS2,RPS20,RPS27A,RPS3,RPS3A,RPS7,RPS9,RPSA
hsa03040	Spliceosome	15	130	ACIN1,CDC5L,DDX46,DHX15,EIF4A3,HNRNPK,HNRNPM,HSPA1A,PRPF19,PRPF40A,PRPF8,RBM25,SNRNP200,SNRPA1,SRSF7
hsa03013	RNA transport	13	159	ACIN1,EEF1A2,EIF2S1,EIF3F,EIF4A3,FXR1,KPNB1,PABPC1,RANBP2,RANGAP1,SUMO1,TPR,UPF1
hsa04141	Protein processing in endoplasmic reticulum	9	161	CANX,DNAJA1,EIF2S1,ERO1L,HSPA1A,P4HB,PDIA4,PDIA6,SSR3
hsa05130	Pathogenic Escherichia coli infection	5	53	ARPC2,CDH1,ENSG00000258947,YWHAQ,YWHAZ
hsa03450	Non-homologous end-joining	3	13	PRKDC,XRCC5,XRCC6
