# Supplementary material for: LINP1 represses unfolded protein response by directly inhibiting eIF2α phosphorylation to promote cutaneous squamous cell carcinoma
Source: Exp Hematol Oncol. 2023 Mar 14;12:31. doi: 10.1186/s40164-023-00395-1 (PMC10012465; doi:10.1186/s40164-023-00395-1)
Supplement: Supplementary file 6 — Additional file 6: Table S5. Oligonucleotides used for qRT-PCR, knockout, knockdown and ISH detection [file 40164_2023_395_MOESM6_ESM.xlsx]

## Sheet: Sheet1
Supplementary Table S5. Oligonucleotides used for qRT-PCR, knockout, knockdown and ISH detection
Primers for qPCR detection of gene expression
Name	Sequence
hGAPDH_FP	GGATATTGTTGCCATCAATGACC
hGAPDH_RP	AGCCTTCTCCATGGTGGTGAAGA
LINP1_FP	CGAAATTCAAGCCACACAAAGAA
LINP1_RP	GTTCCTATCCCAGCCCTTACAGA
DDIT3_FP	ACCACTCTTGACCCTGCTTCTCT
DDIT3_RP	AGCTGTGCCACTTTCCTTTCATT
DR5_FP	ACAGTGCTTCGATGACTTTGCA
DR5_RP	TCAATCTTCTGCTTGGCAAGTCT
GRP78_FP	TGAAAGACCCCTGACAAAAGACA
GRP78_RP	TTCCTCAGCAAACTTCTCAGCAT
XBP1_FP	GAGTCTGATATCCTGTTGGGCATT
XBP1_RP	ATGACGTCCCCACTGACAGAGA
U1_FP	ATACTTACCTGGCAGGGGAG
U1_RP	CAGGGGAAAGCGCGAACGCA
siRNAs oligos for knockdown assays
Name	Sequence
siNC	siN0000001-1-5 (RiboBio)
siLINP1_01	CCAACTGCGGGACTTCAGA
siLINP1_02	CACTCTCCAGCCTGCAAGA
siDDIT3_01	GGCTCAAGCAGGAAATCGA
siDDIT3_02	GGTCCTGTCTTCAGATGAA
Primers for ChIP-qPCR
Name	Sequence
ATF4_DDIT3 ChIP_FP	GGTCCTGTCTCCCAGCTAATCTC
ATF4_DDIT3 ChIP_RP	CCTTCCAGTGTGTGGGACTTG
Probe for ISH and FISH detection
Name	Sequence
LINP1 probe	TGAAGTCCCGCAGTTGGTCTGTCTTATTCCC
sgRNAs used for LINP1 knockout
Name	Sequence
327forw	TTCTTGTCGCTGCACCCTAGAGG
299rev	GTGCAGCGACAAGAACTGCAAGG
971rev	ACAGAACCTGAACTGGAGCGGGG
955forw	GGATCAGTGAATGGTACCAGAGG
Primers for validation of LINP1 knockout region in genome
Name	Sequence
gRna299 FP2	TGCAGGTGAGGGGCTTAATG
gRna971 RP2	TCTTTATGCAAGCTGGCTGG
